# Supplementary material for: 4,4′-Bis(dimethyl­amino)benzhydryl phenyl sulfone
Source: Acta Crystallogr Sect E Struct Rep Online. 2009 Nov 7;65(Pt 12):o3035. doi: 10.1107/S160053680904642X (PMC2971928; doi:10.1107/S160053680904642X)
Supplement: Supplementary file 1 [file e-65-o3035-sup1.cif]

##############################################################################
###                                                                        ###
###        Electronic paper (Acta Crystallographica Section E)             ###
###                                                                        ###
##############################################################################
#                                                                            #
# This CIF contains the data in a paper accepted for publication in Acta     #
# Crystallographica Section E. It conforms to the requirements of Notes      #
# for Authors for Section E, and has been peer reviewed under the auspices   #
# of the IUCr Commission on Journals.                                        #
#                                                                            #
# Full details of the Crystallographic Information File format               #
# are given in the paper "The Crystallographic Information File (CIF):       #
# a New Standard Archive File for Crystallography" by S. R. Hall, F. H.      #
# Allen and I. D. Brown [Acta Cryst. (1991), A47, 655-685].                  #
#                                                                            #
# The current version of the core CIF dictionary is obtainable from          #
# ftp://ftp.iucr.org/pub/cif_core.dic. The current version number is 2.4.    #
#                                                                            #
# Software is freely available for graphical display of the structure(s) in  #
# this CIF.  For information consult the CIF home page http://www.iucr.org/  #
# cif/home.html                                                              #
#                                                                            #
# This file may be used for bona fide research purposes within the           #
# scientific community so long as proper attribution is given to the journal # 
# article from which it was obtained.                                        #
#                                                                            #
##############################################################################
                                             
data_I
_audit_creation_method     SHELXL97
_chemical_name_systematic
;
4,4'-Bis(dimethylamino)benzhydryl phenyl sulfone
;
_chemical_name_common     ?
_chemical_formula_moiety     'C23 H26 N2 O2 S'
_chemical_formula_sum     'C23 H26 N2 O2 S'
_chemical_formula_iupac     'C23 H26 N2 O2 S'
_chemical_formula_weight     394.531
_chemical_melting_point_gt     ?
_chemical_melting_point_lt     ?
_symmetry_cell_setting     monoclinic
_symmetry_space_group_name_H-M     'P 21/c'
_symmetry_space_group_name_Hall     '-P 2ybc'
loop_
    _symmetry_equiv_pos_as_xyz
    'x, y, z'
    '-x, y+1/2, -z+1/2'
    '-x, -y, -z'
    'x, -y-1/2, z-1/2'
_cell_length_a     5.9835(2)
_cell_length_b     16.6036(5)
_cell_length_c     20.8340(6)
_cell_angle_alpha     90.00
_cell_angle_beta     98.150(2)
_cell_angle_gamma     90.00
_cell_volume     2048.90(11)
_cell_formula_units_Z     4
_cell_measurement_reflns_used     7329
_cell_measurement_theta_min     3.134
_cell_measurement_theta_max     27.103
_cell_measurement_temperature     200(2)
_exptl_crystal_description     rod
_exptl_crystal_colour     colourless
_exptl_crystal_size_max     0.31
_exptl_crystal_size_mid     0.13
_exptl_crystal_size_min     0.09
_exptl_crystal_density_diffrn     1.27901(7)
_exptl_crystal_density_meas     ?
_exptl_crystal_density_method     'not measured'
_exptl_crystal_F_000     840
_exptl_absorpt_coefficient_mu     0.179
_exptl_absorpt_correction_type     none
_exptl_absorpt_process_details     ?
_exptl_absorpt_correction_T_min     ?
_exptl_absorpt_correction_T_max     ?
_exptl_special_details
;
;
_diffrn_ambient_temperature     200(2)
_diffrn_radiation_type     MoK\a
_diffrn_radiation_wavelength     0.71073
_diffrn_radiation_source     'rotating anode'
_diffrn_radiation_monochromator     'MONTEL, graded multilayered X-ray optics'
_diffrn_measurement_device_type     'Nonius KappaCCD'
_diffrn_measurement_device     '95mm CCD camera on \k-goniostat'
_diffrn_measurement_method
                            'CCD; rotation images; thick slices, phi/omega-scan'
_diffrn_detector_area_resol_mean     9
_diffrn_reflns_number     13918
_diffrn_reflns_av_R_equivalents     0.0497
_diffrn_reflns_av_sigmaI/netI     0.0557
_diffrn_reflns_theta_min     3.44
_diffrn_reflns_theta_max     27.11
_diffrn_reflns_theta_full     27.11
_diffrn_measured_fraction_theta_max     0.985
_diffrn_measured_fraction_theta_full     0.985
_diffrn_reflns_limit_h_min     -7
_diffrn_reflns_limit_h_max     7
_diffrn_reflns_limit_k_min     -21
_diffrn_reflns_limit_k_max     20
_diffrn_reflns_limit_l_min     -25
_diffrn_reflns_limit_l_max     26
_diffrn_standards_number     0
_diffrn_standards_interval_count     .
_diffrn_standards_interval_time     .
_diffrn_standards_decay_%     ?
_refine_special_details
;
Refinement of <i>F</i>^2^ against ALL reflections. The weighted <i>R</i>-factor
<i>wR</i> and goodness of fit <i>S</i> are based on <i>F</i>^2^, conventional
<i>R</i>-factors <i>R</i> are based on <i>F</i>, with <i>F</i> set to zero for
negative <i>F</i>^2^. The threshold expression of <i>F</i>^2^ >
2<i>\s</i>(<i>F</i>^2^) is used only for calculating <i>R</i>-factors(gt)
<i>etc</i>. and is not relevant to the choice of reflections for refinement.
<i>R</i>-factors based on <i>F</i>^2^ are statistically about twice as large
as those based on <i>F</i>, and <i>R</i>-factors based on all data will be
even larger.
;
_reflns_number_total     4468
_reflns_number_gt     3142
_reflns_threshold_expression     I>2\s(I)
_refine_ls_structure_factor_coef     Fsqd
_refine_ls_matrix_type     full
_refine_ls_R_factor_all     0.0723
_refine_ls_R_factor_gt     0.0433
_refine_ls_wR_factor_gt     0.0988
_refine_ls_wR_factor_ref     0.1117
_refine_ls_goodness_of_fit_ref     1.026
_refine_ls_restrained_S_all     1.026
_refine_ls_number_reflns     4468
_refine_ls_number_parameters     257
_refine_ls_number_restraints     0
_refine_ls_hydrogen_treatment     constr
_refine_ls_weighting_scheme     calc
_refine_ls_weighting_details
         'calc w=1/[\s^2^(Fo^2^)+(0.0430P)^2^+0.5546P] where P=(Fo^2^+2Fc^2^)/3'
_atom_sites_solution_hydrogens     geom
_atom_sites_solution_primary     direct
_atom_sites_solution_secondary     difmap
_refine_ls_shift/su_max     0.000
_refine_ls_shift/su_mean     0.000
_refine_diff_density_max     0.189
_refine_diff_density_min     -0.331
_refine_ls_extinction_method     none
_refine_ls_extinction_coef     ?
loop_
    _atom_type_symbol
    _atom_type_description
    _atom_type_scat_dispersion_real
    _atom_type_scat_dispersion_imag
    _atom_type_scat_source
    'C' 'C' 0.0033 0.0016
                         'International Tables Vol C Tables 4.2.6.8 and 6.1.1.4'
    'H' 'H' 0.0000 0.0000
                         'International Tables Vol C Tables 4.2.6.8 and 6.1.1.4'
    'N' 'N' 0.0061 0.0033
                         'International Tables Vol C Tables 4.2.6.8 and 6.1.1.4'
    'O' 'O' 0.0106 0.0060
                         'International Tables Vol C Tables 4.2.6.8 and 6.1.1.4'
    'S' 'S' 0.1246 0.1234
                         'International Tables Vol C Tables 4.2.6.8 and 6.1.1.4'
_computing_data_collection     'COLLECT (Hooft, 2004)'
_computing_cell_refinement     'SCALEPACK (Otwinowski & Minor, 1997)'
_computing_data_reduction     'DENZO and SCALEPACK (Otwinowski & Minor, 1997)'
_computing_structure_solution     'SIR97 (Altomare <i>et al.</i>, 1999)'
_computing_structure_refinement     'SHELXL97 (Sheldrick, 2008)'
_computing_molecular_graphics
;
ORTEP-3 (Farrugia, 1997) and Mercury (Macrae <i>et al.</i>,
2006)
;
_computing_publication_material     'PLATON (Spek, 2009)'
loop_
    _atom_site_type_symbol
    _atom_site_label
    _atom_site_fract_x
    _atom_site_fract_y
    _atom_site_fract_z
    _atom_site_U_iso_or_equiv
    _atom_site_adp_type
    _atom_site_calc_flag
    _atom_site_refinement_flags
    _atom_site_occupancy
    _atom_site_disorder_assembly
    _atom_site_disorder_group
    S S1 0.74058(8) 0.09486(3) 0.15422(2) 0.03368(15) Uani d . 1 . .
    O O1 0.9739(2) 0.11658(8) 0.15443(7) 0.0452(4) Uani d . 1 . .
    O O2 0.6163(2) 0.06134(8) 0.09615(6) 0.0460(4) Uani d . 1 . .
    N N1 0.3991(3) 0.38915(10) -0.04522(8) 0.0481(4) Uani d . 1 . .
    N N2 0.9032(3) 0.34009(9) 0.41719(7) 0.0396(4) Uani d . 1 . .
    C C1 0.5830(3) 0.18149(10) 0.17654(8) 0.0291(4) Uani d . 1 . .
    H H1 0.4310 0.1605 0.1829 0.035 Uiso calc R 1 . .
    C C2 0.5424(3) 0.23697(10) 0.11785(8) 0.0284(4) Uani d . 1 . .
    C C3 0.3353(3) 0.23509(11) 0.07836(9) 0.0337(4) Uani d . 1 . .
    H H3 0.2231 0.1985 0.0883 0.040 Uiso calc R 1 . .
    C C4 0.2872(3) 0.28472(11) 0.02511(9) 0.0362(4) Uani d . 1 . .
    H H4 0.1426 0.2820 -0.0004 0.043 Uiso calc R 1 . .
    C C5 0.4470(3) 0.33879(10) 0.00799(9) 0.0334(4) Uani d . 1 . .
    C C6 0.6582(3) 0.33989(11) 0.04706(9) 0.0369(4) Uani d . 1 . .
    H H6 0.7721 0.3755 0.0367 0.044 Uiso calc R 1 . .
    C C7 0.7035(3) 0.28988(10) 0.10057(9) 0.0343(4) Uani d . 1 . .
    H H7 0.8482 0.2918 0.1260 0.041 Uiso calc R 1 . .
    C C8 0.1893(4) 0.38272(16) -0.08687(12) 0.0651(7) Uani d . 1 . .
    H H8A 0.1666 0.3269 -0.1017 0.098 Uiso calc R 1 . .
    H H8B 0.1908 0.4182 -0.1244 0.098 Uiso calc R 1 . .
    H H8C 0.0661 0.3986 -0.0631 0.098 Uiso calc R 1 . .
    C C9 0.5726(4) 0.43670(14) -0.06787(11) 0.0557(6) Uani d . 1 . .
    H H9A 0.6485 0.4694 -0.0321 0.084 Uiso calc R 1 . .
    H H9B 0.5049 0.4721 -0.1030 0.084 Uiso calc R 1 . .
    H H9C 0.6828 0.4011 -0.0840 0.084 Uiso calc R 1 . .
    C C10 0.6815(3) 0.21879(10) 0.24073(8) 0.0288(4) Uani d . 1 . .
    C C11 0.8948(3) 0.25420(11) 0.25295(9) 0.0326(4) Uani d . 1 . .
    H H11 0.9933 0.2505 0.2211 0.039 Uiso calc R 1 . .
    C C12 0.9664(3) 0.29446(11) 0.31010(8) 0.0334(4) Uani d . 1 . .
    H H12 1.1117 0.3187 0.3162 0.040 Uiso calc R 1 . .
    C C13 0.8299(3) 0.30059(10) 0.35951(8) 0.0322(4) Uani d . 1 . .
    C C14 0.6190(3) 0.26226(11) 0.34831(8) 0.0345(4) Uani d . 1 . .
    H H14 0.5230 0.2633 0.3809 0.041 Uiso calc R 1 . .
    C C15 0.5488(3) 0.22278(10) 0.29024(9) 0.0325(4) Uani d . 1 . .
    H H15 0.4048 0.1976 0.2841 0.039 Uiso calc R 1 . .
    C C16 1.0909(4) 0.39582(15) 0.42066(11) 0.0586(6) Uani d . 1 . .
    H H16A 1.2192 0.3692 0.4051 0.088 Uiso calc R 1 . .
    H H16B 1.1346 0.4130 0.4657 0.088 Uiso calc R 1 . .
    H H16C 1.0459 0.4429 0.3936 0.088 Uiso calc R 1 . .
    C C17 0.7429(4) 0.35926(14) 0.46134(10) 0.0514(6) Uani d . 1 . .
    H H17A 0.6346 0.3993 0.4412 0.077 Uiso calc R 1 . .
    H H17B 0.8241 0.3811 0.5018 0.077 Uiso calc R 1 . .
    H H17C 0.6621 0.3103 0.4708 0.077 Uiso calc R 1 . .
    C C18 0.7267(3) 0.02533(10) 0.21776(8) 0.0290(4) Uani d . 1 . .
    C C19 0.9132(3) 0.01217(11) 0.26374(9) 0.0366(4) Uani d . 1 . .
    H H19 1.0483 0.0418 0.2624 0.044 Uiso calc R 1 . .
    C C20 0.9012(4) -0.04461(11) 0.31178(10) 0.0425(5) Uani d . 1 . .
    H H20 1.0293 -0.0545 0.3433 0.051 Uiso calc R 1 . .
    C C21 0.7036(4) -0.08691(11) 0.31415(9) 0.0412(5) Uani d . 1 . .
    H H21 0.6956 -0.1252 0.3476 0.049 Uiso calc R 1 . .
    C C22 0.5181(4) -0.07361(11) 0.26796(10) 0.0423(5) Uani d . 1 . .
    H H22 0.3828 -0.1030 0.2696 0.051 Uiso calc R 1 . .
    C C23 0.5285(3) -0.01744(11) 0.21925(9) 0.0373(4) Uani d . 1 . .
    H H23 0.4013 -0.0084 0.1873 0.045 Uiso calc R 1 . .
loop_
    _atom_site_aniso_label
    _atom_site_aniso_U_11
    _atom_site_aniso_U_22
    _atom_site_aniso_U_33
    _atom_site_aniso_U_12
    _atom_site_aniso_U_13
    _atom_site_aniso_U_23
    S1 0.0452(3) 0.0261(2) 0.0328(3) 0.00373(19) 0.0159(2) 0.00259(18)
    O1 0.0450(8) 0.0352(7) 0.0617(9) 0.0052(6) 0.0296(7) 0.0088(6)
    O2 0.0762(10) 0.0358(7) 0.0268(7) 0.0050(7) 0.0096(7) -0.0029(6)
    N1 0.0550(11) 0.0468(10) 0.0399(10) 0.0014(8) -0.0024(8) 0.0149(8)
    N2 0.0448(10) 0.0429(9) 0.0320(9) -0.0050(8) 0.0083(7) -0.0045(7)
    C1 0.0330(10) 0.0264(9) 0.0297(9) 0.0013(7) 0.0107(8) 0.0004(7)
    C2 0.0333(10) 0.0247(9) 0.0285(9) 0.0011(7) 0.0090(8) -0.0016(7)
    C3 0.0326(10) 0.0307(9) 0.0382(10) -0.0040(8) 0.0062(8) -0.0015(8)
    C4 0.0320(10) 0.0399(10) 0.0351(10) 0.0014(8) -0.0008(8) -0.0011(8)
    C5 0.0414(11) 0.0282(9) 0.0306(10) 0.0062(8) 0.0048(8) 0.0001(7)
    C6 0.0386(11) 0.0327(10) 0.0389(11) -0.0048(8) 0.0041(9) 0.0064(8)
    C7 0.0336(10) 0.0334(10) 0.0347(10) -0.0016(8) 0.0008(8) 0.0045(8)
    C8 0.0605(15) 0.0772(17) 0.0527(15) 0.0080(13) -0.0092(12) 0.0214(13)
    C9 0.0688(15) 0.0517(13) 0.0464(13) 0.0004(12) 0.0075(11) 0.0193(11)
    C10 0.0334(10) 0.0250(9) 0.0287(9) 0.0031(7) 0.0070(8) 0.0033(7)
    C11 0.0316(10) 0.0373(10) 0.0304(10) 0.0046(8) 0.0094(8) 0.0036(8)
    C12 0.0297(9) 0.0379(10) 0.0327(10) -0.0022(8) 0.0041(8) 0.0037(8)
    C13 0.0385(10) 0.0307(9) 0.0275(9) 0.0025(8) 0.0051(8) 0.0050(7)
    C14 0.0387(11) 0.0372(10) 0.0303(10) -0.0012(8) 0.0144(8) 0.0005(8)
    C15 0.0346(10) 0.0291(9) 0.0358(10) -0.0029(8) 0.0116(8) 0.0012(8)
    C16 0.0574(14) 0.0714(16) 0.0481(13) -0.0245(12) 0.0108(11) -0.0139(12)
    C17 0.0615(14) 0.0580(13) 0.0373(12) -0.0138(11) 0.0163(10) -0.0125(10)
    C18 0.0384(10) 0.0210(8) 0.0287(9) 0.0003(7) 0.0085(8) -0.0014(7)
    C19 0.0377(10) 0.0316(10) 0.0407(11) -0.0037(8) 0.0063(9) -0.0001(8)
    C20 0.0516(13) 0.0361(10) 0.0377(11) 0.0027(9) -0.0006(9) 0.0041(8)
    C21 0.0629(14) 0.0270(10) 0.0361(11) -0.0007(9) 0.0149(10) 0.0048(8)
    C22 0.0505(12) 0.0308(10) 0.0483(12) -0.0095(9) 0.0165(10) 0.0007(9)
    C23 0.0394(11) 0.0322(10) 0.0401(11) -0.0030(8) 0.0052(9) 0.0009(8)
_geom_special_details
;
All e.s.d.'s (except the e.s.d. in the dihedral angle between two l.s. planes)
are estimated using the full covariance matrix. The cell e.s.d.'s are taken
into account individually in the estimation of e.s.d.'s in distances, angles
and torsion angles; correlations between e.s.d.'s in cell parameters are only
used when they are defined by crystal symmetry. An approximate (isotropic)
treatment of cell e.s.d.'s is used for estimating e.s.d.'s involving l.s.
planes.
;
loop_
    _geom_bond_atom_site_label_1
    _geom_bond_atom_site_label_2
    _geom_bond_site_symmetry_2
    _geom_bond_distance
    _geom_bond_publ_flag
    S1 O2 . 1.4391(13) ?
    S1 O1 . 1.4413(14) ?
    S1 C18 . 1.7672(17) ?
    S1 C1 . 1.8163(17) ?
    N1 C5 . 1.386(2) ?
    N1 C8 . 1.425(3) ?
    N1 C9 . 1.436(3) ?
    N2 C13 . 1.385(2) ?
    N2 C16 . 1.449(3) ?
    N2 C17 . 1.455(3) ?
    C1 C10 . 1.515(2) ?
    C1 C2 . 1.523(2) ?
    C1 H1 . 1.0000 ?
    C2 C3 . 1.387(2) ?
    C2 C7 . 1.389(2) ?
    C3 C4 . 1.379(3) ?
    C3 H3 . 0.9500 ?
    C4 C5 . 1.394(3) ?
    C4 H4 . 0.9500 ?
    C5 C6 . 1.403(3) ?
    C6 C7 . 1.386(2) ?
    C6 H6 . 0.9500 ?
    C7 H7 . 0.9500 ?
    C8 H8A . 0.9800 ?
    C8 H8B . 0.9800 ?
    C8 H8C . 0.9800 ?
    C9 H9A . 0.9800 ?
    C9 H9B . 0.9800 ?
    C9 H9C . 0.9800 ?
    C10 C15 . 1.390(2) ?
    C10 C11 . 1.396(2) ?
    C11 C12 . 1.380(2) ?
    C11 H11 . 0.9500 ?
    C12 C13 . 1.405(3) ?
    C12 H12 . 0.9500 ?
    C13 C14 . 1.403(3) ?
    C14 C15 . 1.388(2) ?
    C14 H14 . 0.9500 ?
    C15 H15 . 0.9500 ?
    C16 H16A . 0.9800 ?
    C16 H16B . 0.9800 ?
    C16 H16C . 0.9800 ?
    C17 H17A . 0.9800 ?
    C17 H17B . 0.9800 ?
    C17 H17C . 0.9800 ?
    C18 C19 . 1.381(2) ?
    C18 C23 . 1.386(2) ?
    C19 C20 . 1.384(3) ?
    C19 H19 . 0.9500 ?
    C20 C21 . 1.382(3) ?
    C20 H20 . 0.9500 ?
    C21 C22 . 1.380(3) ?
    C21 H21 . 0.9500 ?
    C22 C23 . 1.386(3) ?
    C22 H22 . 0.9500 ?
    C23 H23 . 0.9500 ?
loop_
    _geom_angle_atom_site_label_1
    _geom_angle_atom_site_label_2
    _geom_angle_atom_site_label_3
    _geom_angle_site_symmetry_1
    _geom_angle_site_symmetry_3
    _geom_angle
    _geom_angle_publ_flag
    O2 S1 O1 . . 118.94(9) ?
    O2 S1 C18 . . 107.68(8) ?
    O1 S1 C18 . . 108.04(8) ?
    O2 S1 C1 . . 107.24(8) ?
    O1 S1 C1 . . 109.81(8) ?
    C18 S1 C1 . . 104.14(8) ?
    C5 N1 C8 . . 120.42(18) ?
    C5 N1 C9 . . 121.15(17) ?
    C8 N1 C9 . . 117.16(17) ?
    C13 N2 C16 . . 119.58(16) ?
    C13 N2 C17 . . 119.74(16) ?
    C16 N2 C17 . . 113.86(16) ?
    C10 C1 C2 . . 117.33(14) ?
    C10 C1 S1 . . 113.48(12) ?
    C2 C1 S1 . . 107.63(11) ?
    C10 C1 H1 . . 105.8 ?
    C2 C1 H1 . . 105.8 ?
    S1 C1 H1 . . 105.8 ?
    C3 C2 C7 . . 117.06(16) ?
    C3 C2 C1 . . 119.33(15) ?
    C7 C2 C1 . . 123.61(15) ?
    C4 C3 C2 . . 122.04(17) ?
    C4 C3 H3 . . 119.0 ?
    C2 C3 H3 . . 119.0 ?
    C3 C4 C5 . . 121.21(16) ?
    C3 C4 H4 . . 119.4 ?
    C5 C4 H4 . . 119.4 ?
    N1 C5 C4 . . 121.43(17) ?
    N1 C5 C6 . . 121.57(17) ?
    C4 C5 C6 . . 116.99(16) ?
    C7 C6 C5 . . 121.09(17) ?
    C7 C6 H6 . . 119.5 ?
    C5 C6 H6 . . 119.5 ?
    C6 C7 C2 . . 121.59(17) ?
    C6 C7 H7 . . 119.2 ?
    C2 C7 H7 . . 119.2 ?
    N1 C8 H8A . . 109.5 ?
    N1 C8 H8B . . 109.5 ?
    H8A C8 H8B . . 109.5 ?
    N1 C8 H8C . . 109.5 ?
    H8A C8 H8C . . 109.5 ?
    H8B C8 H8C . . 109.5 ?
    N1 C9 H9A . . 109.5 ?
    N1 C9 H9B . . 109.5 ?
    H9A C9 H9B . . 109.5 ?
    N1 C9 H9C . . 109.5 ?
    H9A C9 H9C . . 109.5 ?
    H9B C9 H9C . . 109.5 ?
    C15 C10 C11 . . 116.64(16) ?
    C15 C10 C1 . . 118.88(15) ?
    C11 C10 C1 . . 124.38(15) ?
    C12 C11 C10 . . 121.71(17) ?
    C12 C11 H11 . . 119.1 ?
    C10 C11 H11 . . 119.1 ?
    C11 C12 C13 . . 121.72(17) ?
    C11 C12 H12 . . 119.1 ?
    C13 C12 H12 . . 119.1 ?
    N2 C13 C14 . . 121.74(16) ?
    N2 C13 C12 . . 121.64(17) ?
    C14 C13 C12 . . 116.59(16) ?
    C15 C14 C13 . . 120.88(16) ?
    C15 C14 H14 . . 119.6 ?
    C13 C14 H14 . . 119.6 ?
    C14 C15 C10 . . 122.38(17) ?
    C14 C15 H15 . . 118.8 ?
    C10 C15 H15 . . 118.8 ?
    N2 C16 H16A . . 109.5 ?
    N2 C16 H16B . . 109.5 ?
    H16A C16 H16B . . 109.5 ?
    N2 C16 H16C . . 109.5 ?
    H16A C16 H16C . . 109.5 ?
    H16B C16 H16C . . 109.5 ?
    N2 C17 H17A . . 109.5 ?
    N2 C17 H17B . . 109.5 ?
    H17A C17 H17B . . 109.5 ?
    N2 C17 H17C . . 109.5 ?
    H17A C17 H17C . . 109.5 ?
    H17B C17 H17C . . 109.5 ?
    C19 C18 C23 . . 120.87(16) ?
    C19 C18 S1 . . 120.24(14) ?
    C23 C18 S1 . . 118.85(13) ?
    C18 C19 C20 . . 119.31(18) ?
    C18 C19 H19 . . 120.3 ?
    C20 C19 H19 . . 120.3 ?
    C21 C20 C19 . . 120.29(18) ?
    C21 C20 H20 . . 119.9 ?
    C19 C20 H20 . . 119.9 ?
    C22 C21 C20 . . 120.09(18) ?
    C22 C21 H21 . . 120.0 ?
    C20 C21 H21 . . 120.0 ?
    C21 C22 C23 . . 120.20(18) ?
    C21 C22 H22 . . 119.9 ?
    C23 C22 H22 . . 119.9 ?
    C22 C23 C18 . . 119.23(17) ?
    C22 C23 H23 . . 120.4 ?
    C18 C23 H23 . . 120.4 ?
loop_
    _geom_torsion_atom_site_label_1
    _geom_torsion_atom_site_label_2
    _geom_torsion_atom_site_label_3
    _geom_torsion_atom_site_label_4
    _geom_torsion_site_symmetry_1
    _geom_torsion_site_symmetry_2
    _geom_torsion_site_symmetry_3
    _geom_torsion_site_symmetry_4
    _geom_torsion
    _geom_torsion_publ_flag
    O2 S1 C1 C10 . . . . 174.47(12) ?
    O1 S1 C1 C10 . . . . -54.96(14) ?
    C18 S1 C1 C10 . . . . 60.52(14) ?
    O2 S1 C1 C2 . . . . -53.97(13) ?
    O1 S1 C1 C2 . . . . 76.60(13) ?
    C18 S1 C1 C2 . . . . -167.92(11) ?
    C10 C1 C2 C3 . . . . -131.26(17) ?
    S1 C1 C2 C3 . . . . 99.33(16) ?
    C10 C1 C2 C7 . . . . 49.4(2) ?
    S1 C1 C2 C7 . . . . -80.00(19) ?
    C7 C2 C3 C4 . . . . -1.6(3) ?
    C1 C2 C3 C4 . . . . 179.00(16) ?
    C2 C3 C4 C5 . . . . 0.8(3) ?
    C8 N1 C5 C4 . . . . -4.7(3) ?
    C9 N1 C5 C4 . . . . -171.44(19) ?
    C8 N1 C5 C6 . . . . 175.4(2) ?
    C9 N1 C5 C6 . . . . 8.6(3) ?
    C3 C4 C5 N1 . . . . -179.57(17) ?
    C3 C4 C5 C6 . . . . 0.4(3) ?
    N1 C5 C6 C7 . . . . 179.29(17) ?
    C4 C5 C6 C7 . . . . -0.7(3) ?
    C5 C6 C7 C2 . . . . -0.2(3) ?
    C3 C2 C7 C6 . . . . 1.3(3) ?
    C1 C2 C7 C6 . . . . -179.32(16) ?
    C2 C1 C10 C15 . . . . 112.91(18) ?
    S1 C1 C10 C15 . . . . -120.48(15) ?
    C2 C1 C10 C11 . . . . -63.2(2) ?
    S1 C1 C10 C11 . . . . 63.4(2) ?
    C15 C10 C11 C12 . . . . -3.0(3) ?
    C1 C10 C11 C12 . . . . 173.26(16) ?
    C10 C11 C12 C13 . . . . 1.2(3) ?
    C16 N2 C13 C14 . . . . -163.95(19) ?
    C17 N2 C13 C14 . . . . -14.6(3) ?
    C16 N2 C13 C12 . . . . 18.3(3) ?
    C17 N2 C13 C12 . . . . 167.64(18) ?
    C11 C12 C13 N2 . . . . 179.12(16) ?
    C11 C12 C13 C14 . . . . 1.3(3) ?
    N2 C13 C14 C15 . . . . -179.82(16) ?
    C12 C13 C14 C15 . . . . -2.0(3) ?
    C13 C14 C15 C10 . . . . 0.2(3) ?
    C11 C10 C15 C14 . . . . 2.3(3) ?
    C1 C10 C15 C14 . . . . -174.19(16) ?
    O2 S1 C18 C19 . . . . 140.96(15) ?
    O1 S1 C18 C19 . . . . 11.31(17) ?
    C1 S1 C18 C19 . . . . -105.40(15) ?
    O2 S1 C18 C23 . . . . -36.90(16) ?
    O1 S1 C18 C23 . . . . -166.54(14) ?
    C1 S1 C18 C23 . . . . 76.74(15) ?
    C23 C18 C19 C20 . . . . 0.1(3) ?
    S1 C18 C19 C20 . . . . -177.73(14) ?
    C18 C19 C20 C21 . . . . -0.8(3) ?
    C19 C20 C21 C22 . . . . 1.0(3) ?
    C20 C21 C22 C23 . . . . -0.4(3) ?
    C21 C22 C23 C18 . . . . -0.3(3) ?
    C19 C18 C23 C22 . . . . 0.5(3) ?
    S1 C18 C23 C22 . . . . 178.34(14) ?
loop_
    _geom_hbond_atom_site_label_D
    _geom_hbond_atom_site_label_H
    _geom_hbond_atom_site_label_A
    _geom_hbond_site_symmetry_A
    _geom_hbond_distance_DH
    _geom_hbond_distance_HA
    _geom_hbond_distance_DA
    _geom_hbond_angle_DHA
    _geom_hbond_publ_flag
    C3 H3 O1 1_455 0.95 2.56 3.469(2) 160 yes
    C17 H17C Cg1 4_566 0.98 2.80 3.673(2) 148 yes
    C21 H21 Cg1 2_645 0.95 2.74 3.633(2) 158 yes
    C22 H22 Cg2 2_645 0.95 2.78 3.435(2) 127 yes
data_global
_journal_date_recd_electronic     2009-11-02
_journal_date_accepted     2009-11-04
_journal_name_full     'Acta Crystallographica, Section E'
_journal_year     2009
_journal_volume     65
_journal_issue     12
_journal_page_first     o3035
_journal_page_last     o3035
_journal_paper_category     QO
_journal_coeditor_code     NG2679
_publ_contact_author_name     'Peter Mayer'
_publ_contact_author_address
;
Department Chemie und Biochemie
Ludwig-Maximilians Universit\"at
Butenandtstrasse 5--13 (Haus D)
D-81377 M\"unchen
Germany
;
_publ_contact_author_email     'pemay@cup.uni-muenchen.de'
_publ_contact_author_fax     '+49-89-2180-77407'
_publ_contact_author_phone     '+49-89-2180-77399'
_publ_section_title
;
4,4'-Bis(dimethylamino)benzhydryl phenyl sulfone
;
loop_
    _publ_author_name
    _publ_author_address
    'Baidya, Mahiuddin'
;
Ludwig-Maximilians-Universit\"at
Department
Butenandtstrasse 5--13
81377 M\"unchen
Germany
;
    'Mayr, Herbert'
;
Ludwig-Maximilians-Universit\"at
Department
Butenandtstrasse 5--13
81377 M\"unchen
Germany
;
    'Mayer, Peter'
;
Ludwig-Maximilians-Universit\"at
Department
Butenandtstrasse 5--13
81377 M\"unchen
Germany
;
