# Supplementary material for: 4,4′-Bis(dimethyl­amino)benzhydryl phenyl sulfone
Source: Acta Crystallogr Sect E Struct Rep Online. 2009 Nov 7;65(Pt 12):o3035. doi: 10.1107/S160053680904642X (PMC2971928; doi:10.1107/S160053680904642X)
Supplement: Supplementary file 2 [file e-65-o3035-Isup2.hkl]

# 
# h,k,l, Fc-squared, Fo-squared, sigma(Fo-squared) and status flag 
# 
data_I
_shelx_title '  nn054 in P21/c (14) sir97' 
_shelx_refln_list_code          4 
_shelx_F_calc_maximum      216.48 
_exptl_crystal_F_000       840.00 
_reflns_d_resolution_high  0.7798 
 
loop_ 
 _symmetry_equiv_pos_as_xyz 
 'x, y, z' 
 '-x, y+1/2, -z+1/2' 
 '-x, -y, -z' 
 'x, -y-1/2, z-1/2' 
 
_cell_length_a     5.9835 
_cell_length_b    16.6036 
_cell_length_c    20.8340 
_cell_angle_alpha  90.000 
_cell_angle_beta   98.150 
_cell_angle_gamma  90.000 
 
_shelx_F_squared_multiplier     1.000 
 
loop_ 
 _refln_index_h 
 _refln_index_k 
 _refln_index_l 
 _refln_F_squared_calc 
 _refln_F_squared_meas 
 _refln_F_squared_sigma 
 _refln_observed_status 
   1   0   0     7797.41     7070.27    174.73 o 
   2   0   0        4.70       21.07      2.63 o 
   3   0   0     1087.89     1268.22     37.66 o 
   4   0   0      110.38       94.02      7.44 o 
   5   0   0      588.40      652.39     29.75 o 
   6   0   0      270.99      302.45     23.55 o 
   7   0   0       84.71       86.77     21.07 o 
   1   1   0    11018.39    10102.21    189.65 o 
   2   1   0      344.96      363.76      7.96 o 
   3   1   0      471.93      527.52     12.54 o 
   4   1   0       68.58       68.05      4.27 o 
   5   1   0      248.08      255.08     10.09 o 
   6   1   0        3.91       10.41      6.84 o 
   7   1   0        0.22       -0.09     15.49 o 
   1   2   0      515.57      496.90     27.50 o 
   2   2   0      102.81       98.11      4.70 o 
   3   2   0      242.69      287.41      7.31 o 
   4   2   0      263.17      304.58      9.49 o 
   5   2   0        2.95       -0.97      4.17 o 
   6   2   0      153.96      160.03     13.60 o 
   7   2   0       33.11       23.99     13.56 o 
   1   3   0        7.33       16.91      2.50 o 
   2   3   0      872.64      900.72     20.06 o 
   3   3   0     4029.61     4485.82     79.60 o 
   4   3   0      330.21      346.20     13.24 o 
   5   3   0       81.45       75.55      7.32 o 
   6   3   0       40.01       41.10      6.98 o 
   7   3   0      110.69      106.86     29.27 o 
   0   4   0       39.08       24.85      1.75 o 
   1   4   0     1728.17     1731.31     27.67 o 
   2   4   0     1316.37     1219.19     59.43 o 
   3   4   0       22.64       17.05      2.68 o 
   4   4   0      287.12      310.65     11.10 o 
   5   4   0      325.93      326.28     14.20 o 
   6   4   0       75.77       60.88      7.86 o 
   7   4   0        0.62        6.61      8.53 o 
   1   5   0      415.17      439.20      8.31 o 
   2   5   0     1576.35     1658.16     30.95 o 
   3   5   0      415.45      398.98     13.70 o 
   4   5   0      617.40      612.44     17.68 o 
   5   5   0       70.19       86.58      6.63 o 
   6   5   0       27.06       22.25      6.47 o 
   7   5   0        3.58       -6.72      9.65 o 
   0   6   0     8466.55     8266.56    151.60 o 
   1   6   0      966.01      961.66     16.22 o 
   2   6   0      498.40      520.57     11.75 o 
   3   6   0      395.22      410.98     12.75 o 
   4   6   0      207.71      201.80      9.29 o 
   5   6   0       20.87       22.79      4.84 o 
   6   6   0        9.33       17.03      7.23 o 
   7   6   0        5.02       14.32     10.87 o 
   1   7   0      189.51      256.69      5.91 o 
   2   7   0      142.04      159.43      7.83 o 
   3   7   0      142.72      125.76      5.89 o 
   4   7   0       17.79       11.94      3.91 o 
   5   7   0      460.74      494.16     19.70 o 
   6   7   0       58.04       55.58      8.43 o 
   7   7   0        9.11       11.46     14.54 o 
   0   8   0      300.79      293.96      9.17 o 
   1   8   0      498.76      476.17      9.57 o 
   2   8   0        0.16       -0.60      2.33 o 
   3   8   0        4.74        8.67      1.86 o 
   4   8   0       24.64       14.59      4.01 o 
   5   8   0       24.81       11.02      4.50 o 
   6   8   0        2.12        0.00      5.71 o 
   7   8   0       19.26       15.20     14.02 o 
   1   9   0       85.58       82.66      4.41 o 
   2   9   0       82.59       85.86      6.54 o 
   3   9   0      138.99      142.02      7.49 o 
   4   9   0       62.37       55.36      5.45 o 
   5   9   0        7.06        6.20      4.38 o 
   6   9   0        8.70        3.84      6.77 o 
   0  10   0      978.67      906.95     25.37 o 
   1  10   0      359.00      358.96     11.09 o 
   2  10   0     1135.44     1181.36     26.88 o 
   3  10   0      101.08       95.16      6.36 o 
   4  10   0      788.98      785.32     28.82 o 
   5  10   0        0.08       -4.91      4.91 o 
   6  10   0       14.57        9.43     18.23 o 
   1  11   0        0.95       -1.08      2.47 o 
   2  11   0       95.66       92.16      9.30 o 
   3  11   0      595.23      553.37     16.54 o 
   4  11   0      111.28      109.36      8.09 o 
   5  11   0      111.97      101.39     14.96 o 
   6  11   0        0.27       -0.29     12.94 o 
   0  12   0      170.51      152.41      9.30 o 
   1  12   0      588.99      599.24     14.60 o 
   2  12   0        1.25        5.62      3.94 o 
   3  12   0       53.51       65.02      5.37 o 
   4  12   0        2.65        6.83      5.11 o 
   5  12   0       72.41       90.02     12.46 o 
   6  12   0       85.75       93.89     22.61 o 
   1  13   0      224.24      241.03      8.59 o 
   2  13   0      229.09      222.87      8.94 o 
   3  13   0      251.33      247.58     10.71 o 
   4  13   0       55.14       46.97      7.57 o 
   5  13   0       50.12       63.81     12.11 o 
   6  13   0       10.20      -19.83     26.03 o 
   0  14   0       30.87       21.14      5.26 o 
   1  14   0      160.31      156.40      7.85 o 
   2  14   0        0.02        0.03      3.53 o 
   3  14   0        8.07        2.53      4.56 o 
   4  14   0       25.82       22.35      5.89 o 
   5  14   0       41.06       16.43      9.13 o 
   1  15   0      281.23      292.91     11.83 o 
   2  15   0       42.88       45.65      5.71 o 
   3  15   0      149.48      164.92     11.55 o 
   4  15   0      146.98      147.42     14.66 o 
   5  15   0        2.98        4.00     12.50 o 
   0  16   0      654.08      697.62     40.10 o 
   1  16   0       28.68       26.37      8.95 o 
   2  16   0      843.58      936.37     50.13 o 
   3  16   0      108.28      108.66     10.56 o 
   4  16   0      305.34      359.16     38.28 o 
   1  17   0       14.96        8.74      9.29 o 
   2  17   0       74.09       70.61      8.15 o 
   3  17   0      209.94      218.24     21.23 o 
   4  17   0        6.58       -9.42     11.28 o 
   0  18   0       48.24       48.51     32.23 o 
   1  18   0       31.31       15.86      6.64 o 
   2  18   0      150.95      141.51     13.64 o 
   3  18   0       20.65       31.33     14.69 o 
   4  18   0       48.22       21.94     18.11 o 
   1  19   0       79.04       89.75     15.71 o 
   2  19   0       13.47        1.94      9.49 o 
   3  19   0      197.47      196.35     41.25 o 
   0  20   0       18.64      105.36     47.10 o 
   1  20   0      173.46      134.98     27.29 o 
   2  20   0       87.40       74.63     24.88 o 
   1  21   0       44.22       49.81     19.04 o 
  -7   1   1       24.72       21.03     11.24 o 
  -6   1   1       34.86       31.28      5.57 o 
  -5   1   1      873.24      892.94     28.41 o 
  -4   1   1        5.17        6.29      2.68 o 
  -3   1   1       37.20       31.38      2.74 o 
  -2   1   1        2.31       10.09      1.62 o 
  -1   1   1     1985.63     1855.68     42.58 o 
   1   1   1    20272.57    18574.34    761.07 o 
   2   1   1      658.43      669.10     13.25 o 
   3   1   1      135.21      143.90      4.90 o 
   4   1   1      621.27      639.48     18.29 o 
   5   1   1      447.37      456.21     15.83 o 
   6   1   1      349.33      356.54     24.49 o 
   7   1   1       23.52       21.15     14.25 o 
  -7   2   1        1.31       -9.57      9.57 o 
  -6   2   1      138.84      141.11     10.53 o 
  -5   2   1     1098.91     1119.49     32.07 o 
  -4   2   1       76.34       81.70      5.28 o 
  -3   2   1      285.12      396.82     16.28 o 
  -2   2   1      574.01      529.66     12.41 o 
  -1   2   1     4754.54     4368.77     95.38 o 
   1   2   1    14305.32    13086.28    225.65 o 
   2   2   1      155.79      117.33      5.45 o 
   3   2   1      246.40      249.25      8.50 o 
   4   2   1      650.56      653.67     19.09 o 
   5   2   1       11.50       20.63      4.49 o 
   6   2   1       82.52       76.92      7.71 o 
   7   2   1       95.72       82.39     31.61 o 
  -7   3   1        3.65        8.14      8.38 o 
  -6   3   1       44.06       41.40      9.82 o 
  -5   3   1        2.09        3.06      3.07 o 
  -4   3   1       92.53       85.86      7.87 o 
  -3   3   1       13.71        7.34      2.22 o 
  -2   3   1     1863.61     1938.25     35.78 o 
  -1   3   1    13518.03    13011.37    225.25 o 
   0   3   1      171.56      170.59      3.10 o 
   1   3   1      213.36      216.05      4.22 o 
   2   3   1      234.57      274.94      7.65 o 
   3   3   1      489.03      540.41     12.94 o 
   4   3   1       55.47       51.41      8.32 o 
   5   3   1        3.14       -3.66      3.66 o 
   6   3   1       26.72       19.64      5.14 o 
   7   3   1        4.41       -4.25     11.90 o 
  -7   4   1        0.09        5.26     11.03 o 
  -6   4   1        8.92       26.16      5.78 o 
  -5   4   1        2.09        4.89      4.36 o 
  -4   4   1      477.26      475.79     15.42 o 
  -3   4   1       56.73       72.90      4.59 o 
  -2   4   1     5300.98     5230.02    106.24 o 
  -1   4   1     5111.24     4998.29     78.75 o 
   0   4   1      881.70      836.08     12.07 o 
   1   4   1     1440.48     1392.63     21.89 o 
   2   4   1      199.19      180.82      5.89 o 
   3   4   1     1816.50     1908.22     38.61 o 
   4   4   1       34.64       28.76      3.43 o 
   5   4   1      146.24      127.35      9.19 o 
   6   4   1       66.24       64.54      7.79 o 
   7   4   1       18.71       21.39     15.32 o 
  -7   5   1       39.33       46.70     14.39 o 
  -6   5   1      195.43      190.41     14.26 o 
  -5   5   1      530.33      540.12     20.53 o 
  -4   5   1        6.37       -1.34      3.43 o 
  -3   5   1     1928.08     2057.32     42.02 o 
  -2   5   1     1462.34     1526.39     26.98 o 
  -1   5   1      347.71      290.86      6.88 o 
   0   5   1      244.53      231.66      4.62 o 
   1   5   1     3934.60     3646.67     51.20 o 
   2   5   1      117.00      100.74      4.93 o 
   3   5   1       53.10       45.43      3.54 o 
   4   5   1     1303.93     1318.70     32.99 o 
   5   5   1       91.67       93.64      6.73 o 
   6   5   1        0.09       -4.90      5.83 o 
   7   5   1        6.21       -2.00     11.29 o 
  -7   6   1        0.99       -2.08      9.76 o 
  -6   6   1       15.03       12.66      5.73 o 
  -5   6   1      166.81      149.49      8.97 o 
  -4   6   1      185.05      189.01      8.70 o 
  -3   6   1      175.14      189.93     11.17 o 
  -2   6   1       15.55       19.68      2.73 o 
  -1   6   1     5316.47     5268.19     82.48 o 
   0   6   1      539.76      518.06      8.82 o 
   1   6   1     1530.25     1539.13     24.15 o 
   2   6   1      380.44      476.85     10.74 o 
   3   6   1       29.47       21.90      2.93 o 
   4   6   1      247.09      231.34      9.29 o 
   5   6   1        2.01        0.47      3.32 o 
   6   6   1       11.60        9.35     11.82 o 
   7   6   1        0.77       -1.62     14.44 o 
  -7   7   1       16.82       21.94     14.11 o 
  -6   7   1      201.96      212.25     18.81 o 
  -5   7   1       37.76       26.14      5.14 o 
  -4   7   1       14.73       12.46      3.91 o 
  -3   7   1       77.74       78.60      3.91 o 
  -2   7   1     1526.43     1718.43     33.11 o 
  -1   7   1     2021.42     2077.22     33.63 o 
   0   7   1       81.99       76.91      5.90 o 
   1   7   1       28.88       31.50      4.47 o 
   2   7   1      623.50      620.08     13.82 o 
   3   7   1       18.76       17.25      3.31 o 
   4   7   1      213.99      221.04      9.81 o 
   5   7   1      262.99      276.00     14.77 o 
   6   7   1       24.95       16.24      8.11 o 
   7   7   1       47.59       29.13     19.28 o 
  -7   8   1        0.57      -14.29     16.38 o 
  -6   8   1        0.37        1.64      8.38 o 
  -5   8   1        5.03        1.30      4.01 o 
  -4   8   1      147.73      157.91      8.59 o 
  -3   8   1      523.89      545.53     14.04 o 
  -2   8   1      676.33      661.48     15.16 o 
  -1   8   1       39.61       26.10      2.67 o 
   0   8   1      751.42      681.58     11.78 o 
   1   8   1     1291.82     1308.83     21.62 o 
   2   8   1      114.17      139.37      4.84 o 
   3   8   1      215.03      222.59     10.10 o 
   4   8   1       99.91      101.44     10.27 o 
   5   8   1       37.36       44.58      5.78 o 
   6   8   1       42.00       26.26      9.72 o 
  -6   9   1      141.74      123.43     16.77 o 
  -5   9   1      225.73      216.17     13.47 o 
  -4   9   1        3.32        2.70      3.54 o 
  -3   9   1      207.69      177.65      9.12 o 
  -2   9   1       18.46       22.55      3.07 o 
  -1   9   1      173.78      153.21      9.48 o 
   0   9   1      161.98      181.74      4.96 o 
   1   9   1      151.07      144.82      4.65 o 
   2   9   1      404.86      445.49     11.58 o 
   3   9   1      117.75      125.02      5.08 o 
   4   9   1      314.69      289.77     13.11 o 
   5   9   1      164.31      140.92     10.90 o 
   6   9   1       27.88        4.48     15.37 o 
  -6  10   1      113.95      124.25     17.68 o 
  -5  10   1       65.08       47.22      7.22 o 
  -4  10   1       41.86       21.88      5.65 o 
  -3  10   1        2.31       -1.34      3.40 o 
  -2  10   1       58.92       46.27      3.99 o 
  -1  10   1       32.10       28.34      2.94 o 
   0  10   1      441.14      472.57     16.82 o 
   1  10   1       47.48       41.11      3.94 o 
   2  10   1       12.73       13.25      2.82 o 
   3  10   1       21.64       27.71      3.07 o 
   4  10   1       57.79       46.40      5.52 o 
   5  10   1       81.60       75.37      8.05 o 
   6  10   1        9.44       16.16     11.95 o 
  -6  11   1       67.01       78.14     22.11 o 
  -5  11   1      171.52      154.13     13.74 o 
  -4  11   1        1.07        1.86      4.53 o 
  -3  11   1       91.32       81.55      5.40 o 
  -2  11   1       45.50       46.49      7.51 o 
  -1  11   1      189.83      181.70      6.46 o 
   0  11   1       75.28       71.21      4.10 o 
   1  11   1     1222.69     1263.86     25.27 o 
   2  11   1      206.37      203.52      8.95 o 
   3  11   1      335.76      341.19     11.15 o 
   4  11   1      216.44      234.16     13.67 o 
   5  11   1       19.12       33.59     14.05 o 
   6  11   1       27.89       34.02     18.28 o 
  -6  12   1       81.37       71.58     18.07 o 
  -5  12   1        0.14        8.48      7.57 o 
  -4  12   1       74.94       74.40      7.90 o 
  -3  12   1        3.75       -0.62      3.57 o 
  -2  12   1      537.01      540.09     16.21 o 
  -1  12   1      764.54      773.98     18.02 o 
   0  12   1      338.85      313.35      9.23 o 
   1  12   1       32.49       31.50      3.31 o 
   2  12   1       85.65       82.28      5.06 o 
   3  12   1      197.04      196.92      8.84 o 
   4  12   1       64.19       58.21      5.94 o 
   5  12   1        0.23       17.64     10.74 o 
   6  12   1      244.11      266.60     43.85 o 
  -6  13   1       14.27       -0.69     22.93 o 
  -5  13   1       29.70       28.95     19.47 o 
  -4  13   1        3.69       -4.76      4.76 o 
  -3  13   1       25.03       32.68      4.90 o 
  -2  13   1        0.85        2.06      4.06 o 
  -1  13   1       62.42       64.49      5.21 o 
   0  13   1        9.20        3.17      2.74 o 
   1  13   1        0.93       -1.10      3.15 o 
   2  13   1      117.33      118.97      6.49 o 
   3  13   1       12.77       13.76      3.94 o 
   4  13   1      147.66      129.69     10.75 o 
   5  13   1       11.39        4.21      8.07 o 
  -5  14   1       26.08       39.85     15.24 o 
  -4  14   1       49.31       56.77      6.21 o 
  -3  14   1       68.76       70.03      6.21 o 
  -2  14   1      385.48      403.94     14.94 o 
  -1  14   1      140.96      162.34      8.10 o 
   0  14   1      239.31      243.35     10.26 o 
   1  14   1        2.86        5.84      3.12 o 
   2  14   1      381.18      391.87     14.64 o 
   3  14   1       26.26       29.57      4.93 o 
   4  14   1      203.19      207.47     18.81 o 
   5  14   1      382.82      424.21     79.71 o 
  -5  15   1      378.38      400.76     67.24 o 
  -4  15   1       30.74       18.43     12.23 o 
  -3  15   1      323.27      334.52     19.74 o 
  -2  15   1      102.98      100.94      7.49 o 
  -1  15   1      320.66      311.11     12.77 o 
   0  15   1       84.65       79.52      6.09 o 
   1  15   1      383.05      397.99     14.70 o 
   2  15   1        4.91        5.13      4.17 o 
   3  15   1      206.71      214.23     13.89 o 
   4  15   1       26.86       37.53      7.51 o 
   5  15   1       38.51       35.64     22.31 o 
  -5  16   1       85.84      141.31     52.06 o 
  -4  16   1       31.87       32.75     10.89 o 
  -3  16   1       39.89       23.33      6.15 o 
  -2  16   1       10.45       11.76      4.95 o 
  -1  16   1      180.35      189.83     15.74 o 
   0  16   1      299.22      278.58     14.49 o 
   1  16   1      163.78      164.07      9.52 o 
   2  16   1      105.54      123.95     10.03 o 
   3  16   1      164.78      174.20     13.52 o 
   4  16   1      364.47      325.56     35.32 o 
  -4  17   1        2.16       -8.49      8.60 o 
  -3  17   1       90.51       91.25     11.27 o 
  -2  17   1        2.63        0.43      8.05 o 
  -1  17   1       24.94       23.30      5.62 o 
   0  17   1       11.41        3.18      5.23 o 
   1  17   1      395.16      443.19     27.89 o 
   2  17   1      163.99      151.87     11.78 o 
   3  17   1      536.99      537.18     45.95 o 
   4  17   1      139.40      128.98     28.71 o 
  -4  18   1      122.97       79.96     25.76 o 
  -3  18   1      138.18      167.42     28.01 o 
  -2  18   1       30.54       35.77      8.41 o 
  -1  18   1        0.65       -1.36      6.98 o 
   0  18   1       19.78       14.72      9.88 o 
   1  18   1      276.27      265.46     18.88 o 
   2  18   1      231.49      260.79     20.28 o 
   3  18   1       11.76       -3.30      9.25 o 
  -3  19   1       10.06       16.98     19.93 o 
  -2  19   1       13.86       -0.03      8.29 o 
  -1  19   1      229.65      221.62     25.83 o 
   0  19   1      149.98      155.21     19.12 o 
   1  19   1      178.28      178.32     20.44 o 
   2  19   1       12.00       27.33     10.67 o 
   3  19   1       29.17       12.59     18.59 o 
  -2  20   1       19.57       16.25     15.36 o 
  -1  20   1        3.91      -11.41     11.41 o 
   0  20   1        1.11      -12.57     20.45 o 
   1  20   1      109.03      104.18     26.78 o 
   2  20   1        0.31       10.67     15.57 o 
  -1  21   1      188.79      190.72     35.33 o 
   0  21   1      275.57      278.73     58.97 o 
   1  21   1       41.03       43.87     20.10 o 
  -7   0   2       14.32       28.16      9.17 o 
  -6   0   2       57.20       57.23      8.92 o 
  -5   0   2       77.22       76.68     16.11 o 
  -4   0   2      383.51      410.81     16.20 o 
  -3   0   2      994.69      932.69     27.89 o 
  -2   0   2      880.35      810.74     21.91 o 
  -1   0   2     8468.87     7925.40    194.19 o 
   1   0   2      262.27      242.88      8.02 o 
   2   0   2     4849.42     5153.96    132.63 o 
   3   0   2      208.97      218.41      8.25 o 
   4   0   2      546.75      503.25     22.31 o 
   5   0   2     1165.14     1259.36     61.98 o 
   6   0   2        0.21        1.24      4.96 o 
   7   0   2       18.41       14.87     17.35 o 
  -7   1   2       13.32        7.44      9.46 o 
  -6   1   2       16.11       15.87      6.73 o 
  -5   1   2      460.27      527.50     17.08 o 
  -4   1   2      689.45      687.12     17.34 o 
  -3   1   2      290.92      292.47      8.77 o 
  -2   1   2      404.88      336.63      7.73 o 
  -1   1   2    14504.14    13606.05    369.81 o 
   1   1   2        0.54        2.93      1.06 o 
   2   1   2     1491.00     1510.99     30.47 o 
   3   1   2     3347.01     3550.63     72.27 o 
   4   1   2      600.68      614.16     17.91 o 
   5   1   2       10.38       14.33      3.51 o 
   6   1   2       31.84       29.96      5.26 o 
   7   1   2       67.59       52.06     24.79 o 
  -7   2   2        9.18       14.45     12.00 o 
  -6   2   2       61.89       55.91      8.19 o 
  -5   2   2      443.03      470.22     23.44 o 
  -4   2   2      633.80      651.73     17.69 o 
  -3   2   2       33.74       43.70      4.65 o 
  -2   2   2      969.51      896.55     17.64 o 
  -1   2   2     1872.78     1777.22     31.64 o 
   1   2   2     2789.89     2610.57     39.21 o 
   2   2   2      648.26      693.83     14.39 o 
   3   2   2        0.89       -0.93      1.69 o 
   4   2   2      197.88      197.23      7.92 o 
   5   2   2      348.12      360.05     12.83 o 
   6   2   2       99.65       70.06      7.49 o 
   7   2   2        0.02        1.24     14.87 o 
  -7   3   2       74.80       43.56     11.78 o 
  -6   3   2      273.27      284.47     19.50 o 
  -5   3   2        5.07        4.22      3.76 o 
  -4   3   2      709.20      679.60     18.71 o 
  -3   3   2     1977.41     2041.67     40.68 o 
  -2   3   2     1712.02     1568.24     30.56 o 
  -1   3   2     5108.24     5007.58     84.47 o 
   0   3   2     1818.60     1752.49     27.00 o 
   1   3   2      660.24      668.35     11.05 o 
   2   3   2       47.32       69.09      2.85 o 
   3   3   2        1.03        0.50      1.65 o 
   4   3   2      121.90      122.47      6.50 o 
   5   3   2       78.55       82.24      8.87 o 
   6   3   2        3.07        2.96      4.53 o 
   7   3   2       23.11       17.99     13.40 o 
  -7   4   2        0.59       -5.39      8.16 o 
  -6   4   2      388.15      373.98     24.77 o 
  -5   4   2      106.37      112.84      9.65 o 
  -4   4   2      551.26      562.22     15.92 o 
  -3   4   2      407.13      465.77     11.60 o 
  -2   4   2      559.09      545.85     13.12 o 
  -1   4   2     3671.08     3611.77     63.94 o 
   0   4   2    16192.09    15395.13    195.51 o 
   1   4   2     4283.55     3915.39     53.01 o 
   2   4   2      884.36      867.68     19.12 o 
   3   4   2      123.17      118.25      6.31 o 
   4   4   2      109.21       97.13      5.04 o 
   5   4   2       30.78       17.47      3.87 o 
   6   4   2       27.55       18.14      4.43 o 
   7   4   2       44.11       41.60     17.06 o 
  -7   5   2       14.35       16.23     18.09 o 
  -6   5   2        0.05       -0.27      5.22 o 
  -5   5   2       92.02       90.26      7.08 o 
  -4   5   2      847.95      819.84     21.48 o 
  -3   5   2      257.41      253.89      7.45 o 
  -2   5   2     1847.88     1871.28     34.59 o 
  -1   5   2      963.88      980.05     18.30 o 
   0   5   2     2599.95     2561.90     36.05 o 
   1   5   2     2829.79     2667.45     38.89 o 
   2   5   2      327.35      311.30     11.44 o 
   3   5   2      505.63      491.89     16.99 o 
   4   5   2      579.81      588.65     18.60 o 
   5   5   2      433.60      405.41     17.98 o 
   6   5   2       19.66       22.66      4.96 o 
   7   5   2        6.09       -7.14     16.20 o 
  -7   6   2       27.11       14.32      9.43 o 
  -6   6   2        4.11       18.19     12.18 o 
  -5   6   2      108.36      113.33      8.89 o 
  -4   6   2      165.37      163.98      8.20 o 
  -3   6   2      122.18      118.58      4.39 o 
  -2   6   2      683.21      876.35     17.62 o 
  -1   6   2      714.58      673.59     13.94 o 
   0   6   2      814.40      823.08     13.94 o 
   1   6   2     1020.41      971.05     15.94 o 
   2   6   2     1966.00     1988.75     44.71 o 
   3   6   2       84.00       90.76      5.28 o 
   4   6   2       26.74       30.10      3.66 o 
   5   6   2      656.85      654.51     26.67 o 
   6   6   2       13.06       16.27      7.93 o 
   7   6   2       29.97       35.95     15.78 o 
  -7   7   2       28.80       20.91     24.21 o 
  -6   7   2        0.75       -6.67      6.67 o 
  -5   7   2       16.94       12.31      4.40 o 
  -4   7   2      624.85      634.98     26.37 o 
  -3   7   2      210.19      229.43      7.43 o 
  -2   7   2      201.67      173.83      8.41 o 
  -1   7   2      103.33       88.49      3.69 o 
   0   7   2      559.94      536.62      9.99 o 
   1   7   2     3190.43     3160.50     47.17 o 
   2   7   2       41.72       24.25      2.10 o 
   3   7   2      464.25      484.76     15.56 o 
   4   7   2     1324.10     1309.56     36.55 o 
   5   7   2      144.37      142.51      8.97 o 
   6   7   2        3.46       -1.36     11.71 o 
   7   7   2        0.41       -1.79     39.05 o 
  -7   8   2       28.81       19.02     25.41 o 
  -6   8   2       29.31       34.38     15.99 o 
  -5   8   2       25.84       21.02      5.33 o 
  -4   8   2      102.44      119.39      7.73 o 
  -3   8   2       26.21       28.42      3.53 o 
  -2   8   2     2097.05     2165.45     38.51 o 
  -1   8   2       86.34       93.60      4.27 o 
   0   8   2       27.07       32.17      3.24 o 
   1   8   2       42.66       53.25      3.00 o 
   2   8   2      711.08      737.97     15.57 o 
   3   8   2        1.91        0.52      2.54 o 
   4   8   2       20.25       19.73      4.01 o 
   5   8   2      210.74      188.68     13.67 o 
   6   8   2        4.92        4.18      7.97 o 
  -6   9   2      247.55      227.71     25.44 o 
  -5   9   2      129.80      107.51      9.33 o 
  -4   9   2      174.94      175.28      9.81 o 
  -3   9   2      189.15      181.02      7.04 o 
  -2   9   2     1075.63     1111.56     24.52 o 
  -1   9   2      564.28      528.18     12.30 o 
   0   9   2      597.17      573.60     10.78 o 
   1   9   2      475.99      464.11      9.57 o 
   2   9   2      838.13      851.81     26.66 o 
   3   9   2        0.26       -0.51      2.60 o 
   4   9   2       35.91       36.14      4.44 o 
   5   9   2        0.01       -2.42      3.34 o 
   6   9   2       37.93       46.37     11.84 o 
  -6  10   2       11.40       -1.79      7.90 o 
  -5  10   2      197.14      236.16     17.28 o 
  -4  10   2      523.20      488.57     21.87 o 
  -3  10   2        4.47       -1.30      4.29 o 
  -2  10   2        0.04       -1.99      3.18 o 
  -1  10   2      318.81      340.18      9.85 o 
   0  10   2     1077.17     1100.60     21.03 o 
   1  10   2     2406.16     2409.38     44.06 o 
   2  10   2       22.00       18.53      3.06 o 
   3  10   2      257.42      265.37     10.56 o 
   4  10   2        0.11        4.11      3.34 o 
   5  10   2       97.65      115.91     10.30 o 
   6  10   2       18.55        8.37     10.88 o 
  -6  11   2      108.55      121.43     23.32 o 
  -5  11   2       63.09       46.52      7.95 o 
  -4  11   2        0.02       -4.08      4.08 o 
  -3  11   2      128.73      122.76      8.75 o 
  -2  11   2       13.34        5.40      3.81 o 
  -1  11   2      144.69      156.73      6.31 o 
   0  11   2       39.41       40.78      3.53 o 
   1  11   2     2295.80     2385.07     43.93 o 
   2  11   2      201.87      194.16      6.70 o 
   3  11   2       86.61       77.50      4.42 o 
   4  11   2      402.49      372.23     18.22 o 
   5  11   2        3.30        5.26      5.77 o 
   6  11   2       16.22       11.06     10.96 o 
  -6  12   2       56.90       64.36     18.95 o 
  -5  12   2        5.89        4.42      6.51 o 
  -4  12   2        3.82       -2.98      2.98 o 
  -3  12   2      230.69      236.47      9.87 o 
  -2  12   2       92.11       79.89      5.53 o 
  -1  12   2        0.09        7.67      3.68 o 
   0  12   2       28.56       25.93      3.22 o 
   1  12   2      109.18       92.95      6.62 o 
   2  12   2      242.06      265.86      9.28 o 
   3  12   2        3.19        2.20      3.00 o 
   4  12   2       62.70       60.23      6.36 o 
   5  12   2      168.33      178.05     17.19 o 
   6  12   2       14.85       48.99     22.36 o 
  -6  13   2       22.91       47.56     22.03 o 
  -5  13   2       12.54       11.89     13.32 o 
  -4  13   2      384.98      421.55     24.12 o 
  -3  13   2       23.92       22.00      5.55 o 
  -2  13   2      560.82      582.62     18.06 o 
  -1  13   2      356.03      350.02     11.51 o 
   0  13   2      348.98      353.96     11.67 o 
   1  13   2      110.30      111.34      6.38 o 
   2  13   2      195.57      176.51     10.20 o 
   3  13   2        1.98       -1.63      3.51 o 
   4  13   2      247.25      266.31     17.30 o 
   5  13   2       55.71       72.27     15.08 o 
  -5  14   2      156.72      148.76     22.00 o 
  -4  14   2       23.60       15.48      4.62 o 
  -3  14   2        7.74        5.48      4.47 o 
  -2  14   2      124.96      120.04      7.33 o 
  -1  14   2      444.56      445.15     16.42 o 
   0  14   2       27.19       27.66      4.46 o 
   1  14   2       34.73       25.43      4.49 o 
   2  14   2      245.82      229.35      9.40 o 
   3  14   2        4.67       10.44      4.10 o 
   4  14   2       56.35       57.92      7.81 o 
   5  14   2      181.81      197.43     39.66 o 
  -5  15   2       99.39      117.07     23.10 o 
  -4  15   2        8.82       14.27      7.45 o 
  -3  15   2      121.05      113.71      9.14 o 
  -2  15   2      746.40      827.76     33.68 o 
  -1  15   2      133.25      123.51      7.65 o 
   0  15   2        5.56        0.17      4.60 o 
   1  15   2        7.57        6.37      3.87 o 
   2  15   2      625.92      694.90     28.83 o 
   3  15   2        1.04        0.33      4.27 o 
   4  15   2      105.81      104.90     14.79 o 
   5  15   2        3.83       -8.37     16.73 o 
  -5  16   2       17.89       38.43     44.62 o 
  -4  16   2      172.89      200.29     27.68 o 
  -3  16   2      251.93      265.99     19.00 o 
  -2  16   2      198.85      196.18     16.02 o 
  -1  16   2       48.18       46.39      7.72 o 
   0  16   2       11.17        4.37      4.65 o 
   1  16   2      381.14      381.35     17.50 o 
   2  16   2      128.75      123.60      9.80 o 
   3  16   2      567.45      597.75     40.44 o 
   4  16   2        1.36        0.26     26.36 o 
  -4  17   2      180.03      175.23     36.98 o 
  -3  17   2       42.69       48.87     10.91 o 
  -2  17   2        4.31       -0.74      5.70 o 
  -1  17   2       12.60       13.14      7.84 o 
   0  17   2      149.80      146.21     13.03 o 
   1  17   2       43.64       44.50      6.50 o 
   2  17   2      779.98      807.38     53.13 o 
   3  17   2        7.03       -5.14      7.03 o 
   4  17   2        4.42        5.34     10.90 o 
  -4  18   2        2.11        6.09     14.03 o 
  -3  18   2        3.84        2.43      9.72 o 
  -2  18   2        6.85       -2.46      6.99 o 
  -1  18   2       65.05       75.40      9.12 o 
   0  18   2      254.36      257.98     19.91 o 
   1  18   2        2.01       -4.18      4.82 o 
   2  18   2        3.91        8.18      7.10 o 
   3  18   2        5.10        0.02     15.77 o 
  -3  19   2        1.86      -13.87     13.87 o 
  -2  19   2      180.34      165.84     27.71 o 
  -1  19   2        1.37        9.68     14.67 o 
   0  19   2       65.12       73.19     14.49 o 
   1  19   2       56.50       48.83     11.27 o 
   2  19   2       52.50       62.68     14.42 o 
   3  19   2       22.62       12.17     14.87 o 
  -2  20   2       96.06      133.13     28.66 o 
  -1  20   2      269.95      259.58     45.73 o 
   0  20   2       35.63       58.26     19.96 o 
   1  20   2       41.64        2.01     16.07 o 
   2  20   2        1.16      -11.65     18.83 o 
  -1  21   2        2.23      -18.44     19.29 o 
   0  21   2       51.84       69.46     22.24 o 
   1  21   2        3.99       28.28     29.75 o 
  -7   1   3       15.46       17.23      9.91 o 
  -6   1   3        0.05       -1.74      3.73 o 
  -5   1   3       87.27       79.28      5.73 o 
  -4   1   3      356.30      358.30     13.96 o 
  -3   1   3      510.21      497.05     11.25 o 
  -2   1   3      560.39      533.21     14.02 o 
  -1   1   3     7445.19     6995.85    115.92 o 
   1   1   3       32.01       39.64      1.78 o 
   2   1   3      315.62      365.13      9.82 o 
   3   1   3       93.10      112.29      4.76 o 
   4   1   3      524.75      522.50     15.78 o 
   5   1   3       91.97       75.79      6.14 o 
   6   1   3      149.59      151.14     11.29 o 
   7   1   3       54.51        7.44     16.11 o 
  -7   2   3        6.51        3.65      7.15 o 
  -6   2   3        3.73        2.75      5.01 o 
  -5   2   3       19.22       18.56      4.51 o 
  -4   2   3      109.58      116.54      5.52 o 
  -3   2   3       87.24       89.84      4.51 o 
  -2   2   3      176.57      202.62      5.76 o 
  -1   2   3    15641.00    14397.30    216.73 o 
   0   2   3      210.42      189.26     11.45 o 
   1   2   3      288.77      269.97      8.25 o 
   2   2   3      724.25      775.07     15.98 o 
   3   2   3      575.51      597.04     13.93 o 
   4   2   3      539.66      528.95     23.55 o 
   5   2   3      670.47      637.59     22.34 o 
   6   2   3       23.28       14.09      4.30 o 
   7   2   3        7.63       23.55     18.59 o 
  -7   3   3        0.92       10.89     10.75 o 
  -6   3   3       23.82       18.84      4.52 o 
  -5   3   3      532.83      533.30     18.13 o 
  -4   3   3        4.84        8.89      3.19 o 
  -3   3   3       44.40       68.58      4.51 o 
  -2   3   3     3388.49     3586.63     68.69 o 
  -1   3   3     1289.21     1193.34     23.08 o 
   0   3   3     8235.33     7900.84    119.09 o 
   1   3   3     4840.58     4715.13     69.67 o 
   2   3   3        6.43        7.36      1.84 o 
   4   3   3       50.43       59.48      6.14 o 
   5   3   3       47.56       48.37      8.68 o 
   6   3   3        1.69        1.80      3.48 o 
   7   3   3       21.66       74.37     35.95 o 
  -7   4   3       98.92       96.45     17.42 o 
  -6   4   3      276.31      303.46     20.78 o 
  -5   4   3      584.79      639.18     23.14 o 
  -4   4   3      336.19      366.46     12.04 o 
  -3   4   3     1132.65     1180.82     24.98 o 
  -2   4   3        4.38        0.38      2.42 o 
  -1   4   3    18479.39    17382.66    281.12 o 
   0   4   3    18435.62    18118.82    252.11 o 
   1   4   3      462.42      537.54     12.11 o 
   2   4   3       73.55       75.59      2.50 o 
   3   4   3      688.56      687.48     15.89 o 
   4   4   3       46.99       44.22      4.14 o 
   5   4   3      135.33      132.63      7.49 o 
   6   4   3      177.75      168.35     14.82 o 
   7   4   3        9.14       19.83     17.35 o 
  -7   5   3        0.85       -9.27      9.78 o 
  -6   5   3      386.34      405.71     26.74 o 
  -5   5   3        5.55       -2.17      2.17 o 
  -4   5   3     1333.82     1372.38     42.94 o 
  -3   5   3      340.08      370.95     10.30 o 
  -2   5   3      157.28      131.27      5.60 o 
  -1   5   3     6193.83     6267.33    107.05 o 
   0   5   3      263.02      299.44      8.77 o 
   1   5   3     1045.88      965.62     16.29 o 
   2   5   3       92.36       97.24      3.17 o 
   3   5   3        2.51       -0.85      2.54 o 
   4   5   3       11.12        7.21      3.27 o 
   5   5   3        2.85        2.77      8.54 o 
   6   5   3        6.16       18.59     11.16 o 
   7   5   3        4.15       -9.30     16.73 o 
  -7   6   3       44.34       28.82     20.67 o 
  -6   6   3       45.19       36.50      6.43 o 
  -5   6   3       88.95       81.12      7.47 o 
  -4   6   3       20.53       30.12      4.47 o 
  -3   6   3     1424.95     1676.92     74.25 o 
  -2   6   3     1493.56     1627.03     31.31 o 
  -1   6   3      173.42      194.87      5.65 o 
   0   6   3      171.24      196.93      5.35 o 
   1   6   3        0.66        0.00      1.43 o 
   2   6   3      870.05      857.80     16.10 o 
   3   6   3      229.69      336.10     15.06 o 
   4   6   3      292.50      283.64     10.08 o 
   5   6   3       42.74       30.75      7.24 o 
   6   6   3       21.20        7.44      7.89 o 
   7   6   3       42.76       59.92     19.22 o 
  -7   7   3       37.11       44.08     28.51 o 
  -6   7   3        5.86        7.64      5.14 o 
  -5   7   3      170.13      190.46     10.82 o 
  -4   7   3       34.55       41.02      3.08 o 
  -3   7   3      610.42      608.21     19.62 o 
  -2   7   3      527.04      563.18     12.52 o 
  -1   7   3     1267.96     1369.98     24.90 o 
   0   7   3      266.91      240.19      6.52 o 
   1   7   3        0.26       -0.98      1.61 o 
   2   7   3     1453.86     1543.20     24.32 o 
   3   7   3      152.25      158.17      6.99 o 
   4   7   3       31.27       30.77      3.45 o 
   5   7   3       46.03       63.01     11.93 o 
   6   7   3       76.00      103.60     16.20 o 
  -7   8   3        8.13        3.66     16.89 o 
  -6   8   3       43.20       22.26      7.15 o 
  -5   8   3      331.62      348.05     19.22 o 
  -4   8   3        3.45        2.38      2.36 o 
  -3   8   3      505.68      466.09     14.13 o 
  -2   8   3       44.52       39.79      4.11 o 
  -1   8   3      403.79      378.13      9.27 o 
   0   8   3     1082.33     1013.59     17.90 o 
   1   8   3     1562.79     1392.92     22.79 o 
   2   8   3        3.39        1.24      1.62 o 
   3   8   3      121.26      110.71      5.86 o 
   4   8   3        0.91       -3.14      3.95 o 
   5   8   3      322.91      314.12     30.51 o 
   6   8   3       16.46       17.06     10.93 o 
  -6   9   3        4.35       18.49     13.17 o 
  -5   9   3       12.19       10.10      5.45 o 
  -4   9   3      700.72      690.54     21.89 o 
  -2   9   3      737.87      781.95     18.63 o 
  -1   9   3       52.88       47.43      3.58 o 
   0   9   3     1360.82     1373.62     22.37 o 
   1   9   3     2360.20     2400.47     37.10 o 
   2   9   3     2063.75     2043.04     38.14 o 
   3   9   3      178.85      155.86      7.08 o 
   4   9   3       59.50       57.90      4.91 o 
   5   9   3       26.56       10.83      7.52 o 
   6   9   3        3.80        2.89      8.87 o 
  -6  10   3       18.61       26.16     14.29 o 
  -5  10   3      144.89      154.80     13.48 o 
  -4  10   3      107.89      123.30      6.23 o 
  -3  10   3      229.53      252.86      9.44 o 
  -2  10   3        1.58        0.21      2.74 o 
  -1  10   3     1068.61     1023.41     23.29 o 
   0  10   3      395.57      432.52     10.11 o 
   1  10   3       15.74       11.94      4.11 o 
   2  10   3      853.16      863.24     18.54 o 
   3  10   3        4.72        4.30      5.69 o 
   4  10   3       32.87       32.23      4.76 o 
   5  10   3       32.45       23.25      4.36 o 
   6  10   3      107.27       89.25     40.90 o 
  -6  11   3      150.11      136.06     26.21 o 
  -5  11   3       11.54       16.37      6.69 o 
  -4  11   3      391.29      376.53     14.58 o 
  -3  11   3      433.67      450.33     14.58 o 
  -2  11   3      438.41      428.47     18.90 o 
  -1  11   3      142.80      165.25      6.46 o 
   0  11   3      727.35      725.20     17.29 o 
   1  11   3      161.74      160.94      6.68 o 
   2  11   3       87.26       80.05      4.57 o 
   3  11   3       31.05       27.92      4.52 o 
   4  11   3        0.25        1.27      3.43 o 
   5  11   3        3.37        2.17      3.42 o 
   6  11   3       87.11      110.53     32.44 o 
  -6  12   3       29.98       56.58     33.47 o 
  -5  12   3      198.34      193.15     19.36 o 
  -4  12   3       37.33       32.79      5.17 o 
  -3  12   3      534.85      562.98     18.72 o 
  -2  12   3      191.17      203.18      8.16 o 
  -1  12   3      570.65      591.36     15.35 o 
   0  12   3       27.01       41.52      4.60 o 
   1  12   3      603.64      609.10     15.78 o 
   2  12   3        9.83        8.87      2.82 o 
   3  12   3      368.79      362.15     14.37 o 
   4  12   3      110.64      117.38      8.69 o 
   5  12   3      258.32      324.15     32.06 o 
   6  12   3        4.03       11.99     15.78 o 
  -6  13   3        0.96       43.38     40.90 o 
  -5  13   3       13.25       -3.89      7.34 o 
  -4  13   3      342.63      298.27     18.48 o 
  -3  13   3       44.89       48.39      5.12 o 
  -2  13   3        8.09        7.92      4.18 o 
  -1  13   3      226.47      223.26     11.81 o 
   0  13   3       46.64       36.96      5.07 o 
   1  13   3       57.77       69.19      5.10 o 
   2  13   3       11.03       13.76      3.94 o 
   3  13   3        7.27        3.43      3.07 o 
   4  13   3       41.51       50.67     10.55 o 
   5  13   3       77.55       87.81     17.69 o 
  -5  14   3       13.47       21.69      9.66 o 
  -4  14   3        5.65        3.89      4.65 o 
  -3  14   3      412.31      446.15     20.21 o 
  -2  14   3       78.92       69.36      8.42 o 
  -1  14   3      779.38      805.33     25.58 o 
   0  14   3      108.83      111.16     10.02 o 
   1  14   3      134.30      131.84      6.92 o 
   2  14   3      378.91      413.10     14.75 o 
   3  14   3      829.01      929.83     37.55 o 
   4  14   3      337.44      333.62     29.84 o 
   5  14   3        0.02       -9.11      9.11 o 
  -5  15   3        7.43       14.05     12.20 o 
  -4  15   3       45.22       56.79      9.51 o 
  -3  15   3        7.99       15.09      5.12 o 
  -2  15   3        0.07        0.35      3.58 o 
  -1  15   3      491.49      500.62     18.01 o 
   0  15   3      570.45      585.72     29.52 o 
   1  15   3      114.31      111.92      6.92 o 
   2  15   3      725.48      788.77     32.05 o 
   3  15   3       76.79       98.48      8.79 o 
   4  15   3      157.92      160.22     20.96 o 
   5  15   3       59.41       54.09     18.33 o 
  -5  16   3       12.26       -3.64     17.35 o 
  -4  16   3       29.62       33.01     13.92 o 
  -3  16   3        2.52        6.13      6.15 o 
  -2  16   3       76.37       72.25      8.77 o 
  -1  16   3        0.01        4.24      4.15 o 
   0  16   3      134.64      146.61     11.81 o 
   1  16   3       66.49       62.29      9.66 o 
   2  16   3      133.07      140.09     10.50 o 
   3  16   3       67.42       74.85      8.41 o 
   4  16   3        2.81       14.09      7.99 o 
  -4  17   3      142.02      173.47     39.90 o 
  -3  17   3       23.33       25.41      8.36 o 
  -2  17   3      151.66      146.05     13.42 o 
  -1  17   3        2.50       -3.92      5.02 o 
   0  17   3        3.46       11.49      7.24 o 
   1  17   3      163.31      138.58     11.05 o 
   2  17   3      287.98      307.83     22.55 o 
   3  17   3        0.23        8.97     11.46 o 
   4  17   3       43.57       51.53     15.07 o 
  -4  18   3       32.55       18.02     23.55 o 
  -3  18   3      191.47      269.70     47.56 o 
  -2  18   3      203.60      208.58     20.26 o 
  -1  18   3        5.76       10.11      5.79 o 
   0  18   3      252.26      259.43     19.93 o 
   1  18   3      505.46      553.11     41.03 o 
   2  18   3       29.49       20.25      8.89 o 
   3  18   3      127.05      116.12     22.20 o 
  -3  19   3        0.10       23.84     20.58 o 
  -2  19   3       69.54      101.06     22.31 o 
  -1  19   3       10.74        5.52     10.20 o 
   0  19   3       36.96       34.64     10.38 o 
   1  19   3        0.10       -1.15      7.87 o 
   2  19   3        1.39        5.25     13.66 o 
   3  19   3       31.82       27.87     12.34 o 
  -2  20   3        3.75       28.68     18.71 o 
  -1  20   3      119.44      144.05     29.35 o 
   0  20   3      104.29      103.65     25.83 o 
   1  20   3      281.77      267.53     47.02 o 
   2  20   3      188.73      210.36     47.61 o 
  -1  21   3        3.84       30.99     38.43 o 
   0  21   3       12.09       16.48     19.83 o 
  -7   0   4       94.77      135.85     22.63 o 
  -6   0   4       53.47       63.82     11.16 o 
  -5   0   4        1.96        3.05      5.65 o 
  -4   0   4        0.18       -0.41      3.87 o 
  -3   0   4     3418.93     3577.40    190.27 o 
  -2   0   4      270.51      228.42     16.11 o 
  -1   0   4     1089.97     1138.08     73.75 o 
   0   0   4      581.82      491.33     14.99 o 
   1   0   4     1063.14      943.14     33.67 o 
   2   0   4     1791.86     1663.45     59.50 o 
   3   0   4     1073.13     1149.04     35.95 o 
   4   0   4       60.39       50.82      6.20 o 
   5   0   4     1226.95     1238.29     61.98 o 
   6   0   4       91.78      104.12     12.40 o 
   7   0   4       20.16       23.55     23.55 o 
  -7   1   4       10.38        8.91      6.85 o 
  -6   1   4      413.90      453.48     22.71 o 
  -5   1   4      315.35      313.72     13.42 o 
  -4   1   4       68.53       54.83      4.73 o 
  -3   1   4       29.39       19.00      3.16 o 
  -2   1   4     1079.13      991.11     20.60 o 
  -1   1   4     4887.75     4796.29     82.97 o 
   0   1   4     1115.82     1018.40     20.07 o 
   1   1   4        2.09        0.80      0.81 o 
   2   1   4      411.28      506.66     19.65 o 
   3   1   4      485.08      565.97     13.94 o 
   4   1   4      332.74      329.76     10.52 o 
   5   1   4      181.69      161.31      9.30 o 
   6   1   4      113.38       91.45     17.97 o 
   7   1   4        1.72       33.47     26.03 o 
  -7   2   4        0.74       -3.51      8.81 o 
  -6   2   4       13.52       19.07      4.77 o 
  -5   2   4      236.23      248.06     10.09 o 
  -4   2   4      158.64      131.19      6.27 o 
  -3   2   4     1285.15     1312.38     35.07 o 
  -2   2   4       86.34       86.07      3.82 o 
  -1   2   4      723.66      736.77     14.18 o 
   0   2   4      406.22      398.95      8.09 o 
   1   2   4       81.07       76.63      3.04 o 
   2   2   4      964.98     1045.19     28.03 o 
   3   2   4       68.23       80.91      6.82 o 
   4   2   4      108.44      103.20      4.76 o 
   5   2   4      131.56      127.39      6.53 o 
   6   2   4       17.64       22.56      4.34 o 
   7   2   4       58.34       33.47     19.83 o 
  -7   3   4        2.81        6.38      7.35 o 
  -6   3   4      101.68      103.84      9.19 o 
  -5   3   4        2.13        3.30      4.23 o 
  -4   3   4     1006.43      964.96     23.55 o 
  -3   3   4      615.61      664.11     14.75 o 
  -2   3   4     1133.52     1159.94     34.07 o 
  -1   3   4      223.01      221.00      5.52 o 
   0   3   4    46863.86    43424.43   1246.97 o 
   1   3   4      250.37      205.61      4.43 o 
   2   3   4       34.91       30.02      3.86 o 
   3   3   4      132.59      110.16     10.54 o 
   4   3   4       30.33       26.03      2.06 o 
   5   3   4      262.44      276.07     10.41 o 
   6   3   4       34.97       29.52      8.29 o 
   7   3   4       60.39       65.70     30.99 o 
  -7   4   4       56.33       43.88     13.56 o 
  -6   4   4      116.00      105.56      9.49 o 
  -5   4   4     1306.75     1389.64     45.87 o 
  -4   4   4      193.20      176.21      7.97 o 
  -3   4   4       25.54       19.01      3.02 o 
  -2   4   4     1446.14     1466.94     29.34 o 
  -1   4   4     6940.93     7027.96    111.43 o 
   0   4   4     3909.46     3894.35     62.58 o 
   1   4   4     3968.66     3919.76     77.29 o 
   2   4   4       71.62       82.31      8.65 o 
   3   4   4      103.16      113.80      8.25 o 
   4   4   4      163.55      156.02     10.93 o 
   5   4   4        1.97        6.20      5.26 o 
   6   4   4       61.98       33.95     11.16 o 
   7   4   4       12.95       45.86     23.55 o 
  -7   5   4        0.36        2.55      8.20 o 
  -6   5   4       27.20       38.43      7.77 o 
  -5   5   4       51.23       40.83      6.26 o 
  -4   5   4       26.87       28.66      4.47 o 
  -3   5   4      263.69      263.70     15.12 o 
  -2   5   4     1783.61     1933.29     38.52 o 
  -1   5   4      571.89      596.56     13.89 o 
   0   5   4     2065.95     2087.95     33.31 o 
   1   5   4       18.26        8.81      1.62 o 
   2   5   4      363.77      327.30      7.98 o 
   3   5   4       72.73       59.86      5.89 o 
   4   5   4      259.83      252.12     23.55 o 
   5   5   4       42.47       43.65      7.74 o 
   6   5   4        4.84        0.62      7.01 o 
  -7   6   4        1.03        7.61     28.51 o 
  -6   6   4      161.82      157.88     14.21 o 
  -5   6   4       25.85       23.77      3.85 o 
  -4   6   4       24.87       21.14      3.61 o 
  -3   6   4     2376.99     2378.17     69.06 o 
  -2   6   4      136.49      110.05      6.66 o 
  -1   6   4      554.80      533.04     15.02 o 
   0   6   4     4171.73     4215.58     62.43 o 
   1   6   4     1383.40     1482.30     25.82 o 
   2   6   4      221.85      178.83      8.13 o 
   3   6   4      256.98      286.61     10.26 o 
   4   6   4      727.61      755.63     39.33 o 
   5   6   4        7.69        6.20      6.14 o 
   6   6   4       13.91       39.93      9.82 o 
   7   6   4        3.01       -3.72     13.63 o 
  -7   7   4       17.20       -3.91     14.44 o 
  -6   7   4       24.71       24.52      6.87 o 
  -5   7   4      270.76      263.25     22.61 o 
  -4   7   4      719.03      743.94     20.91 o 
  -3   7   4      142.64      177.20      7.72 o 
  -2   7   4      977.65     1012.87     20.90 o 
  -1   7   4      542.55      517.37     10.53 o 
   0   7   4     1749.91     1640.06     28.97 o 
   1   7   4        0.42        0.59      1.51 o 
   2   7   4        5.46        7.02      3.76 o 
   3   7   4      745.34      742.41     27.74 o 
   4   7   4       61.23       53.87     10.07 o 
   5   7   4       81.64       83.10     11.61 o 
   6   7   4        1.57       -5.14      9.30 o 
  -7   8   4       61.12       56.47     23.23 o 
  -6   8   4       35.48       18.53      7.03 o 
  -5   8   4       24.95       22.25      9.66 o 
  -4   8   4       28.48       35.21      3.08 o 
  -3   8   4      396.53      415.50     11.82 o 
  -2   8   4       53.34       43.75      3.83 o 
  -1   8   4      249.86      246.07      6.46 o 
   0   8   4      207.85      215.42      8.13 o 
   1   8   4       60.17       58.84      3.22 o 
   2   8   4      278.28      299.61      8.49 o 
   3   8   4      138.67      121.98      5.99 o 
   4   8   4      830.22      876.94     49.82 o 
   5   8   4       19.91       15.29     14.25 o 
   6   8   4       26.47       34.46     10.54 o 
  -6   9   4      100.15      109.92     15.49 o 
  -5   9   4        1.32        1.06      5.54 o 
  -4   9   4      125.75      121.77      6.40 o 
  -3   9   4      389.62      398.12     11.89 o 
  -2   9   4       24.02       24.39      3.53 o 
  -1   9   4      121.10      105.02      6.98 o 
   0   9   4      300.14      266.82      7.11 o 
   1   9   4     6462.22     6626.06    119.65 o 
   2   9   4      135.95      121.49      4.73 o 
   3   9   4      408.60      392.92     21.62 o 
   4   9   4       65.31       62.00      5.91 o 
   5   9   4       24.63       39.25     19.21 o 
   6   9   4        7.29        8.84     16.73 o 
  -6  10   4       13.18       20.62     10.18 o 
  -5  10   4       28.59       27.74      9.82 o 
  -4  10   4      342.40      373.78     15.61 o 
  -3  10   4       44.29       30.53      4.42 o 
  -2  10   4      154.40      156.42      9.30 o 
  -1  10   4      205.69      235.44     10.38 o 
   0  10   4      366.02      369.55     10.37 o 
   1  10   4      629.93      609.54     14.09 o 
   2  10   4     1230.61     1225.77     25.56 o 
   3  10   4      256.69      243.73     10.02 o 
   4  10   4      165.17      160.31     11.01 o 
   5  10   4        0.55        2.70     11.78 o 
   6  10   4       17.99       10.58     22.93 o 
  -6  11   4        4.21       -1.81     17.69 o 
  -5  11   4        8.17       10.74      8.38 o 
  -4  11   4        0.00       -1.42      4.27 o 
  -3  11   4        1.27       -3.40      3.40 o 
  -2  11   4        3.60        1.38      2.88 o 
  -1  11   4       23.05       26.04      5.37 o 
   0  11   4      115.23      103.00      6.26 o 
   1  11   4      102.96      103.18      4.93 o 
   2  11   4      637.09      658.12     17.06 o 
   3  11   4      698.56      717.21     28.23 o 
   4  11   4      172.25      195.42     13.56 o 
   5  11   4       75.14       67.99     13.15 o 
   6  11   4        0.76      -18.59     18.59 o 
  -6  12   4       14.67       22.70     26.65 o 
  -5  12   4       71.25       61.01     11.87 o 
  -4  12   4      127.25      122.79      9.18 o 
  -3  12   4       31.25       40.33      5.55 o 
  -2  12   4      989.08     1034.49     26.36 o 
  -1  12   4      529.95      526.37     15.67 o 
   0  12   4        0.26       -1.08      2.96 o 
   1  12   4        0.20       -0.89      2.75 o 
   2  12   4       46.65       48.10      4.10 o 
   3  12   4      292.93      325.13     14.39 o 
   4  12   4        3.27        0.07      6.15 o 
   5  12   4       15.32        5.54      7.41 o 
   6  12   4       26.85       60.74     22.31 o 
  -6  13   4      108.77      138.83     58.26 o 
  -5  13   4      129.07      137.43     18.49 o 
  -4  13   4        4.48        8.77      5.37 o 
  -3  13   4        1.34        3.98      4.10 o 
  -2  13   4      919.10      954.75     29.32 o 
  -1  13   4       39.25       32.39      5.77 o 
   0  13   4      851.46      805.89     22.11 o 
   1  13   4       12.22        9.84      3.41 o 
   2  13   4       17.51       21.44      3.31 o 
   3  13   4      262.47      282.01     15.92 o 
   4  13   4      376.96      388.68     25.53 o 
   5  13   4       99.96      107.68     23.83 o 
  -5  14   4      106.50      122.67     18.97 o 
  -4  14   4      133.76      151.66     12.44 o 
  -3  14   4       12.20        2.56      7.31 o 
  -2  14   4       65.70       62.92      6.09 o 
  -1  14   4      152.79      132.90      7.70 o 
   0  14   4      314.93      324.30     13.38 o 
   1  14   4        1.19       -0.26      4.65 o 
   2  14   4       29.96       32.86      4.59 o 
   3  14   4        5.50        4.54      3.94 o 
   4  14   4      112.68      114.67     11.76 o 
   5  14   4       13.95       -7.87     11.62 o 
  -5  15   4        8.52       12.03     13.06 o 
  -4  15   4        9.62       -1.69      7.27 o 
  -3  15   4       40.19       31.41      6.07 o 
  -2  15   4      226.11      227.33     12.04 o 
  -1  15   4       13.73       11.27      5.73 o 
   0  15   4      140.68      134.87     11.56 o 
   1  15   4        5.94        2.17      3.53 o 
   2  15   4      545.92      556.08     25.18 o 
   3  15   4      109.36      121.09     10.35 o 
   4  15   4       34.30       21.44      7.81 o 
   5  15   4       46.65       36.44     14.30 o 
  -5  16   4       78.03       78.65     29.13 o 
  -4  16   4        7.76        4.16      9.16 o 
  -3  16   4       88.86       81.96     10.24 o 
  -2  16   4      210.19      196.30     14.18 o 
  -1  16   4        2.94        6.74      4.33 o 
   0  16   4       26.85       23.22      5.06 o 
   1  16   4      559.56      602.18     27.18 o 
   2  16   4       12.19       10.48      9.48 o 
   3  16   4      250.10      261.65     20.79 o 
   4  16   4       39.27       15.23     10.15 o 
  -4  17   4       18.84        3.77     41.52 o 
  -3  17   4       65.77       52.94     10.22 o 
  -2  17   4       31.67       25.40      7.20 o 
  -1  17   4      444.37      489.45     29.47 o 
   0  17   4       49.52       35.03      6.55 o 
   1  17   4        7.33       -0.07     11.81 o 
   2  17   4       86.45       78.56      8.73 o 
   3  17   4        0.62       12.77     10.31 o 
   4  17   4       42.76       38.01     17.97 o 
  -4  18   4        6.95      -25.49     26.65 o 
  -3  18   4        2.85      -12.69     12.69 o 
  -2  18   4        0.61        8.04      9.18 o 
  -1  18   4      163.53      158.29     14.09 o 
   0  18   4       12.90       15.14      6.52 o 
   1  18   4        1.62       15.45      8.05 o 
   2  18   4       91.71       96.56     13.20 o 
   3  18   4        0.00        6.13      8.89 o 
  -3  19   4       78.43      102.14     30.37 o 
  -2  19   4       92.73       67.04     17.94 o 
  -1  19   4       36.19       37.24     10.06 o 
   0  19   4      128.19      133.63     20.69 o 
   1  19   4      239.99      260.38     28.55 o 
   2  19   4      109.40       91.97     18.56 o 
   3  19   4       96.30      124.24     24.90 o 
  -2  20   4       89.24       87.25     21.99 o 
  -1  20   4       26.39       51.91     19.59 o 
   0  20   4      199.80      173.53     38.94 o 
   1  20   4       28.06       24.85     12.17 o 
   2  20   4       74.72       59.31     16.67 o 
   0  21   4       58.74       70.44     24.79 o 
  -7   1   5        8.77        7.76      7.35 o 
  -6   1   5       60.09       59.70      8.11 o 
  -5   1   5      330.76      307.94     13.06 o 
  -4   1   5     1327.38     1344.25     45.62 o 
  -3   1   5     1399.34     1257.43     26.90 o 
  -2   1   5     1241.04     1271.44     26.57 o 
  -1   1   5     1269.57     1182.87     26.48 o 
   0   1   5      967.72      962.47     19.51 o 
   1   1   5     3342.59     3015.54     61.53 o 
   2   1   5       78.41       82.52      3.81 o 
   3   1   5      380.31      393.97     10.05 o 
   4   1   5      146.02      139.89      5.65 o 
   5   1   5        1.60        1.86      3.10 o 
   6   1   5        0.63        1.86      3.51 o 
   7   1   5       81.06       81.81     32.23 o 
  -7   2   5        1.57       -0.03      8.11 o 
  -6   2   5       20.40       20.22      5.88 o 
  -5   2   5      632.39      651.28     19.97 o 
  -4   2   5      592.22      610.40     16.08 o 
  -3   2   5      381.52      379.54     15.67 o 
  -2   2   5       31.06       63.71      5.01 o 
  -1   2   5      316.80      295.41      6.88 o 
   0   2   5     5622.00     5479.14     91.85 o 
   1   2   5     2114.42     2089.77     40.27 o 
   2   2   5     1107.98     1150.11     30.51 o 
   3   2   5       27.18       25.55      3.51 o 
   4   2   5     1626.50     1627.50     42.28 o 
   5   2   5        1.76        0.25      2.06 o 
   6   2   5      211.37      236.72     21.91 o 
   7   2   5        1.52        3.72     14.87 o 
  -7   3   5       44.87       38.20     10.51 o 
  -6   3   5        1.71       10.35      5.48 o 
  -5   3   5      520.40      544.73     20.79 o 
  -4   3   5        2.57        7.66      3.39 o 
  -3   3   5     1119.85     1238.70     24.99 o 
  -2   3   5      825.87      842.76     18.90 o 
  -1   3   5     8122.65     7727.34    122.75 o 
   0   3   5      103.85      106.40      2.75 o 
   1   3   5       98.94       87.47      3.40 o 
   2   3   5       66.62       92.33      7.45 o 
   3   3   5       33.00       17.02      5.58 o 
   4   3   5      106.29       89.62      6.19 o 
   5   3   5        2.40        3.47      2.41 o 
   6   3   5        0.15        1.24      6.14 o 
   7   3   5       13.74       19.83     23.55 o 
  -7   4   5        8.98        8.23      9.52 o 
  -6   4   5      148.96      137.15     11.49 o 
  -5   4   5       22.71       24.57      5.79 o 
  -4   4   5      423.20      437.94     12.89 o 
  -3   4   5      117.01      112.88      5.51 o 
  -2   4   5     3615.45     3380.78     68.52 o 
  -1   4   5      560.09      585.86     12.37 o 
   0   4   5        9.09        2.75      1.43 o 
   1   4   5        2.39       -0.28      1.87 o 
   2   4   5      443.79      518.52     14.17 o 
   3   4   5       63.76       76.93      4.30 o 
   4   4   5      321.83      297.67     14.90 o 
   5   4   5        0.29        4.54      5.04 o 
   6   4   5        1.41        3.86      8.06 o 
   7   4   5       25.09       24.79     17.35 o 
  -7   5   5       16.06       29.19     10.13 o 
  -6   5   5       12.11       27.93      5.28 o 
  -5   5   5      561.37      581.44     21.82 o 
  -4   5   5      120.76      132.77      7.15 o 
  -3   5   5     2599.82     2661.46     67.63 o 
  -2   5   5      165.02      135.07      8.78 o 
  -1   5   5     9867.63     9820.32    165.93 o 
   0   5   5      438.41      460.37      9.72 o 
   1   5   5     5317.55     5410.06     80.78 o 
   2   5   5        0.10       -0.48      1.79 o 
   3   5   5       40.37       34.88      2.30 o 
   4   5   5      159.05      136.71     10.05 o 
   5   5   5       98.31      105.49     11.29 o 
   6   5   5        1.81        8.82      7.41 o 
   7   5   5        0.05       -3.72     13.63 o 
  -7   6   5        1.03        4.75      9.56 o 
  -6   6   5        0.18       -1.03      9.30 o 
  -5   6   5        9.11        7.97      4.27 o 
  -4   6   5      897.30      849.83     25.48 o 
  -3   6   5       28.42       23.52      4.78 o 
  -2   6   5       12.90       20.44      8.91 o 
  -1   6   5     4244.76     4315.70     78.90 o 
   0   6   5     6189.21     6646.11    128.82 o 
   1   6   5       45.82       35.38      3.76 o 
   2   6   5      503.85      526.31     10.89 o 
   3   6   5      715.41      732.35     30.01 o 
   4   6   5      183.46      177.29     13.63 o 
   5   6   5        0.24       -1.53      5.65 o 
   6   6   5        0.00        2.41      7.44 o 
  -7   7   5       50.68       48.21     26.65 o 
  -6   7   5       58.40       56.91      9.11 o 
  -5   7   5       98.59       91.79      6.91 o 
  -4   7   5        2.24        5.82      3.31 o 
  -3   7   5       13.22        9.30      3.65 o 
  -2   7   5      178.20      187.20      9.05 o 
  -1   7   5      384.16      377.88     11.50 o 
   0   7   5     1187.49     1282.12     22.10 o 
   1   7   5     2821.00     2836.97     43.00 o 
   2   7   5       80.54       93.66      4.04 o 
   3   7   5      236.07      237.14     12.95 o 
   4   7   5       18.55       15.91     10.54 o 
   5   7   5       60.11       79.20     13.63 o 
   6   7   5        0.38        2.10      9.82 o 
  -7   8   5       15.60       14.10     16.06 o 
  -6   8   5      326.26      406.93     31.36 o 
  -5   8   5       26.63       23.78      5.01 o 
  -4   8   5        6.81       12.02      5.19 o 
  -3   8   5        1.84        1.50      3.76 o 
  -2   8   5      317.67      364.28     14.89 o 
  -1   8   5        7.66        4.00      2.22 o 
   0   8   5       11.70        5.09      1.79 o 
   1   8   5     2346.32     2569.57     42.80 o 
   2   8   5      159.74      154.89      5.71 o 
   3   8   5       56.20       55.00      7.70 o 
   4   8   5     2368.08     2484.35    122.67 o 
   5   8   5      179.23      178.55     19.22 o 
   6   8   5      173.26      179.35     24.54 o 
  -6   9   5       23.91        9.91      6.99 o 
  -5   9   5      168.92      168.07     11.55 o 
  -4   9   5       84.11       99.24      6.86 o 
  -3   9   5       46.66       39.16      4.56 o 
  -2   9   5       45.75       56.45      6.80 o 
  -1   9   5      205.22      188.51     11.99 o 
   0   9   5      476.54      470.95     11.09 o 
   1   9   5       89.60       94.90      4.36 o 
   2   9   5       46.94       41.36      2.90 o 
   3   9   5      148.76      141.16      6.57 o 
   4   9   5      125.40      105.83     13.63 o 
   5   9   5      131.52      123.46     15.70 o 
   6   9   5        1.68        7.52     16.11 o 
  -6  10   5        4.38        4.71      8.83 o 
  -5  10   5      259.24      244.88     20.91 o 
  -4  10   5      313.23      304.99     13.44 o 
  -3  10   5       77.41       53.77      5.21 o 
  -2  10   5       29.16       27.19      3.58 o 
  -1  10   5       58.21       71.75      4.57 o 
   0  10   5      912.45      999.12     28.27 o 
   1  10   5     1026.65     1024.89     22.25 o 
   2  10   5      289.84      296.56      8.90 o 
   3  10   5      362.49      365.29     14.39 o 
   4  10   5      986.91      996.12     60.31 o 
   5  10   5       48.22       50.04      9.52 o 
   6  10   5       20.26       17.56     18.59 o 
  -6  11   5       24.81       49.31     13.74 o 
  -5  11   5      102.56      126.67     13.30 o 
  -4  11   5        0.01        5.56      4.23 o 
  -3  11   5      771.70      770.21     22.55 o 
  -2  11   5      137.14      125.32      6.21 o 
  -1  11   5      134.91      116.90      5.57 o 
   0  11   5      284.85      272.84     11.63 o 
   1  11   5     1744.48     1765.05     37.32 o 
   2  11   5     1027.85     1049.51     26.75 o 
   3  11   5      141.84      147.68     11.64 o 
   4  11   5       16.40       13.30      3.19 o 
   5  11   5       34.99       48.68     13.02 o 
   6  11   5        0.14       -2.07      9.98 o 
  -6  12   5        9.01       -4.13     19.21 o 
  -5  12   5        9.56        8.62      7.39 o 
  -4  12   5      121.59      125.28     13.44 o 
  -3  12   5       25.21       19.59      4.27 o 
  -2  12   5        5.55        2.76      3.64 o 
  -1  12   5      240.68      221.49      8.19 o 
   0  12   5      221.89      195.40      8.02 o 
   1  12   5        0.02       -2.68      2.68 o 
   2  12   5      168.33      157.85      7.14 o 
   3  12   5      288.58      285.55     14.39 o 
   4  12   5       13.38       13.63      4.67 o 
   5  12   5       65.31       32.95     14.25 o 
  -6  13   5       18.46       22.46     29.13 o 
  -5  13   5       12.12       22.55      9.46 o 
  -4  13   5        1.29        0.00      5.26 o 
  -3  13   5      209.99      206.51     10.70 o 
  -2  13   5        0.27        1.30      3.82 o 
  -1  13   5      308.45      330.36     11.10 o 
   0  13   5      878.51      876.78     23.84 o 
   1  13   5      143.00      124.93      6.62 o 
   2  13   5      191.19      186.05      8.50 o 
   3  13   5      113.45      129.89     10.02 o 
   4  13   5       90.00       94.11     10.30 o 
   5  13   5       45.21       46.41     17.64 o 
  -5  14   5        4.43       -6.70     10.93 o 
  -4  14   5       43.49       43.15      7.03 o 
  -3  14   5       10.09       15.54      5.13 o 
  -2  14   5        0.60        4.94      4.49 o 
  -1  14   5      241.02      249.39     10.58 o 
   0  14   5      498.47      505.65     17.50 o 
   1  14   5       15.93        7.99      4.28 o 
   2  14   5      413.01      434.32     19.86 o 
   3  14   5      483.95      514.28     35.49 o 
   4  14   5       64.79       67.81      9.36 o 
   5  14   5       35.44       56.91     17.22 o 
  -5  15   5       87.11      118.47     36.37 o 
  -4  15   5        8.93        9.39      8.59 o 
  -3  15   5       24.22       36.23      6.55 o 
  -2  15   5      107.27       90.08      7.37 o 
  -1  15   5      595.70      602.62     20.81 o 
   0  15   5      174.30      191.20      9.64 o 
   1  15   5      526.41      528.09     22.76 o 
   2  15   5      147.78      140.60      9.14 o 
   3  15   5        3.39       12.82      4.91 o 
   4  15   5        0.40       -9.06      9.06 o 
  -5  16   5       26.04       42.14     22.31 o 
  -4  16   5        9.00       -6.51      8.09 o 
  -3  16   5       55.70       55.05      9.30 o 
  -2  16   5       15.76       21.72      5.82 o 
  -1  16   5      371.29      363.09     20.22 o 
   0  16   5       30.74       33.12      5.74 o 
   1  16   5      148.29      141.40     11.27 o 
   2  16   5       21.26       16.90      5.90 o 
   3  16   5       30.74       22.16      6.36 o 
   4  16   5        1.72        6.60      8.64 o 
  -4  17   5       34.40       63.85     29.75 o 
  -3  17   5       53.29       46.90     10.54 o 
  -2  17   5        6.58       -1.75      6.78 o 
  -1  17   5        0.72        0.91      5.90 o 
   0  17   5      143.47      132.74     10.54 o 
   1  17   5      100.53      119.81     11.89 o 
   2  17   5        7.86       12.90      6.15 o 
   3  17   5      220.19      211.75     26.18 o 
   4  17   5        0.82      -10.97     10.97 o 
  -3  18   5       60.15       82.84     23.60 o 
  -2  18   5      412.43      417.98     44.08 o 
  -1  18   5       74.90       71.93      9.59 o 
   0  18   5      139.13      120.29     12.70 o 
   1  18   5       57.12       66.45     10.54 o 
   2  18   5      314.47      307.49     29.64 o 
   3  18   5       75.77       57.18     13.49 o 
  -3  19   5        0.75       16.82     16.89 o 
  -2  19   5        6.30        1.90     22.07 o 
  -1  19   5        6.19        4.90     12.53 o 
   0  19   5       14.86       17.22      9.86 o 
   1  19   5        6.53        5.43      8.07 o 
   2  19   5        5.21        2.34      7.08 o 
  -2  20   5       24.50      -10.97     18.48 o 
  -1  20   5       36.02       41.26     17.85 o 
   0  20   5       29.20       40.51     16.04 o 
   1  20   5        6.51        3.90     10.19 o 
  -7   0   6      241.45      253.03     37.22 o 
  -6   0   6      514.18      506.38     38.94 o 
  -5   0   6     3339.01     3447.44    288.19 o 
  -4   0   6     2926.19     3020.84    203.28 o 
  -3   0   6      152.30      301.73     24.17 o 
  -2   0   6      209.34      171.71     26.03 o 
  -1   0   6     3407.63     3092.65    108.99 o 
   0   0   6     1516.84     1741.59     63.22 o 
   1   0   6      915.11      795.51     23.09 o 
   2   0   6      639.48      691.78     26.72 o 
   3   0   6      233.82      226.83      9.92 o 
   4   0   6      445.52      457.39     21.07 o 
   5   0   6       31.87       30.99      4.96 o 
   6   0   6        4.92        9.92      6.20 o 
   7   0   6       62.10       49.58     22.31 o 
  -7   1   6       19.03        8.83      6.98 o 
  -6   1   6      900.46      955.48     54.93 o 
  -5   1   6       21.56       29.60      5.00 o 
  -4   1   6      963.22      892.41     24.11 o 
  -3   1   6       97.16       76.23      4.81 o 
  -2   1   6      828.89      872.25     29.63 o 
  -1   1   6       75.86       56.80      3.25 o 
   0   1   6      822.01      814.91     16.23 o 
   1   1   6        2.14        2.29      1.61 o 
   2   1   6      956.44     1069.70     25.23 o 
   3   1   6      209.03      214.41      8.02 o 
   4   1   6        6.79        5.45      2.06 o 
   5   1   6       29.03       32.43      2.97 o 
   6   1   6       68.49       45.13      8.29 o 
   7   1   6        4.81        6.20     22.31 o 
  -7   2   6       66.74       49.93      9.51 o 
  -6   2   6      267.37      270.69     17.38 o 
  -5   2   6     1643.27     1751.24     53.28 o 
  -4   2   6       64.94       59.53      4.95 o 
  -3   2   6      614.20      631.46     14.76 o 
  -2   2   6     1229.39     1186.37     24.80 o 
  -1   2   6     1387.66     1334.23     26.65 o 
   0   2   6      234.48      275.95      7.29 o 
   1   2   6      752.08      766.15     16.13 o 
   2   2   6     2529.65     2687.12     67.53 o 
   3   2   6       33.69       48.85      4.96 o 
   4   2   6        0.81        0.93      3.19 o 
   5   2   6        1.21        5.37      3.87 o 
   6   2   6       50.25       40.11      7.89 o 
   7   2   6       39.22       44.62     22.31 o 
  -7   3   6       14.20       24.23     19.83 o 
  -6   3   6       52.04       65.24      7.77 o 
  -5   3   6      181.43      185.40      9.66 o 
  -4   3   6      369.37      346.61     17.18 o 
  -3   3   6     3312.82     3743.41     75.49 o 
  -2   3   6     5638.01     5843.54    106.81 o 
  -1   3   6     1029.92      901.66     19.32 o 
   0   3   6      856.70      810.95     16.98 o 
   1   3   6      602.19      585.81     11.84 o 
   2   3   6      292.55      309.10     10.80 o 
   3   3   6      146.41      134.08     10.54 o 
   4   3   6       14.80       18.11      3.87 o 
   5   3   6      635.97      613.68     33.89 o 
   6   3   6      200.76      199.14     20.58 o 
   7   3   6        2.70        2.48     14.87 o 
  -7   4   6        1.21        8.68     13.63 o 
  -6   4   6        5.13        3.91      6.44 o 
  -5   4   6       55.81       63.23      8.59 o 
  -4   4   6     1009.36      990.94     27.73 o 
  -3   4   6      206.55      274.81     10.02 o 
  -2   4   6        6.54        4.51      2.59 o 
  -1   4   6        0.40       -0.29      2.22 o 
   0   4   6     3460.08     3627.74     56.81 o 
   1   4   6      283.85      302.30      8.09 o 
   2   4   6      330.14      340.21     10.04 o 
   3   4   6     2401.12     2686.91     70.88 o 
   4   4   6      359.22      359.97     12.75 o 
   5   4   6      280.53      295.26     21.04 o 
   6   4   6       15.79       17.11      6.53 o 
  -7   5   6        6.97       16.11     14.87 o 
  -6   5   6        1.18        0.03      4.37 o 
  -5   5   6       29.49       15.02      7.16 o 
  -4   5   6       25.48       21.76      4.21 o 
  -3   5   6       38.98       54.94      5.20 o 
  -2   5   6     1076.95     1102.35     21.93 o 
  -1   5   6       96.61       77.35      4.02 o 
   0   5   6       57.58       58.44      6.18 o 
   1   5   6     2791.71     2914.63     46.65 o 
   2   5   6      258.83      285.21      6.56 o 
   3   5   6      188.58      185.73     13.49 o 
   4   5   6       13.86        7.35      6.82 o 
   5   5   6       12.01        8.58      5.65 o 
   6   5   6       26.70       15.29     14.87 o 
  -7   6   6       25.44       14.25     14.90 o 
  -6   6   6      453.09      479.87     30.86 o 
  -5   6   6       17.80       16.71      5.73 o 
  -4   6   6      395.82      428.38     15.12 o 
  -3   6   6       26.76       55.91      8.15 o 
  -2   6   6     3975.24     3704.05     96.33 o 
  -1   6   6     6004.75     6297.20    110.18 o 
   0   6   6       55.77      108.05      6.14 o 
   1   6   6        8.85       13.57      1.79 o 
   2   6   6      279.80      265.19      6.45 o 
   3   6   6      242.56      288.39     27.07 o 
   4   6   6      278.05      280.02     25.41 o 
   5   6   6      210.71      235.51     17.95 o 
   6   6   6        6.05       25.20     30.37 o 
  -7   7   6       98.92       93.68     20.70 o 
  -6   7   6       79.84       72.40     11.57 o 
  -5   7   6      167.67      171.49     11.25 o 
  -4   7   6       36.84       34.55      8.05 o 
  -3   7   6        5.90       -0.25      3.31 o 
  -2   7   6      112.19      112.50      6.05 o 
  -1   7   6     2683.79     2720.44     50.98 o 
   0   7   6     1807.09     1825.66     35.25 o 
   1   7   6     1749.33     1604.33     26.81 o 
   2   7   6       10.67       11.80      1.78 o 
   3   7   6       13.53       13.87      3.56 o 
   4   7   6      160.89      161.70     13.70 o 
   5   7   6       52.61       53.17     10.05 o 
   6   7   6       16.60       13.88      8.25 o 
  -7   8   6        1.74       -3.48     27.27 o 
  -6   8   6        7.92       19.95      9.61 o 
  -5   8   6      127.62      135.42      8.55 o 
  -4   8   6       65.70       53.93      6.62 o 
  -3   8   6       50.24       69.32     15.75 o 
  -2   8   6      639.60      662.58     18.37 o 
  -1   8   6      619.17      618.25     12.84 o 
   0   8   6      159.28      184.13      7.69 o 
   1   8   6      160.77      146.86      4.90 o 
   2   8   6       79.27       78.31      3.66 o 
   3   8   6      360.66      341.39      9.99 o 
   4   8   6      138.07      132.32     12.75 o 
   5   8   6       56.54       56.68     11.16 o 
   6   8   6       11.41        6.52      8.02 o 
  -6   9   6        0.65       11.74      7.21 o 
  -5   9   6      249.56      264.55     13.02 o 
  -4   9   6        0.80       -3.91      4.47 o 
  -3   9   6      303.86      347.44     20.22 o 
  -2   9   6     1735.15     1869.90     57.81 o 
  -1   9   6       42.13       40.30      3.61 o 
   0   9   6        3.31       17.53      2.63 o 
   1   9   6      653.57      685.27     14.78 o 
   2   9   6      138.34      138.22      5.44 o 
   3   9   6      393.03      399.34     16.70 o 
   4   9   6        0.03       -2.97      5.58 o 
   5   9   6      213.07      228.33     22.34 o 
   6   9   6       57.86       83.05     34.71 o 
  -6  10   6       10.06        2.34      8.48 o 
  -5  10   6       12.74       19.37      4.12 o 
  -4  10   6     1033.35     1063.16     35.74 o 
  -3  10   6      105.17       99.14      6.68 o 
  -2  10   6      351.32      295.74     11.63 o 
  -1  10   6       98.24      107.86      5.23 o 
   0  10   6     1526.50     1534.64     31.19 o 
   1  10   6        1.04        3.27      2.24 o 
   2  10   6      178.42      185.27      7.18 o 
   3  10   6      541.09      582.36     24.87 o 
   4  10   6       84.79       58.68      8.76 o 
   5  10   6        7.45        5.14      5.95 o 
   6  10   6       21.81       34.36     14.64 o 
  -6  11   6        0.03        1.44     10.65 o 
  -5  11   6       80.33       76.38      7.01 o 
  -4  11   6      101.48      100.02     11.81 o 
  -3  11   6      145.16      146.50      8.15 o 
  -2  11   6       28.90       29.34      3.77 o 
  -1  11   6      469.05      486.90     19.50 o 
   0  11   6      422.97      417.60     13.42 o 
   1  11   6      113.23      101.26      5.84 o 
   2  11   6      995.13      964.74     23.98 o 
   3  11   6      646.80      666.81     50.27 o 
   4  11   6      111.75      114.54     12.69 o 
   5  11   6       49.74       52.08     11.81 o 
   6  11   6       13.53        2.48      8.87 o 
  -6  12   6       64.89       72.26     20.41 o 
  -5  12   6       27.38       21.66      5.61 o 
  -4  12   6        1.71        4.74      4.35 o 
  -3  12   6        2.88       22.71      4.34 o 
  -2  12   6      858.58      852.49     22.80 o 
  -1  12   6      724.19      727.46     19.24 o 
   1  12   6     1068.39     1060.07     25.84 o 
   2  12   6      715.07      771.42     22.83 o 
   3  12   6      104.08      128.36      7.60 o 
   4  12   6      215.93      224.13     16.59 o 
   5  12   6        3.74        2.77      7.41 o 
  -6  13   6        2.36       -8.68     13.63 o 
  -5  13   6      135.91      174.77     22.50 o 
  -4  13   6        2.20       -1.57      5.05 o 
  -3  13   6       12.24        6.61      5.06 o 
  -2  13   6      560.50      570.04     18.82 o 
  -1  13   6      449.68      454.12     19.50 o 
   0  13   6        0.03       -3.35      3.35 o 
   1  13   6      870.99      858.60     25.55 o 
   2  13   6      598.28      628.79     19.43 o 
   3  13   6      601.48      648.94     28.30 o 
   4  13   6       26.59       27.98      6.30 o 
   5  13   6        0.30       -8.68      8.87 o 
  -5  14   6        4.97       26.78     15.08 o 
  -4  14   6       24.27       35.31      6.49 o 
  -3  14   6        8.63        0.94      4.81 o 
  -2  14   6      136.42      119.58      7.68 o 
  -1  14   6      647.21      659.51     21.33 o 
   0  14   6      470.48      485.05     16.39 o 
   1  14   6        9.46        8.89      3.85 o 
   2  14   6      131.09      127.14      7.58 o 
   3  14   6       65.96       52.06      5.94 o 
   4  14   6        5.23        7.08      5.41 o 
   5  14   6       30.19       28.51     19.21 o 
  -5  15   6        7.12      -13.10     34.09 o 
  -4  15   6       64.11       60.14     13.00 o 
  -3  15   6       18.84       21.03      6.81 o 
  -2  15   6        4.71        5.24      4.35 o 
  -1  15   6      183.48      166.44      9.92 o 
   0  15   6        0.17        5.29      4.15 o 
   1  15   6       28.15       36.66      5.93 o 
   2  15   6       95.79       74.83      6.85 o 
   3  15   6      115.64      114.92     11.27 o 
   4  15   6        6.11       26.78     10.46 o 
  -4  16   6       46.37       39.08     16.04 o 
  -3  16   6      122.15      118.36     11.34 o 
  -2  16   6      103.20      100.99      8.94 o 
  -1  16   6        0.24       -5.19      5.19 o 
   0  16   6      289.76      302.28     15.38 o 
   1  16   6      165.50      163.71     13.44 o 
   2  16   6      112.75      122.36     16.46 o 
   3  16   6        0.05       12.37      7.02 o 
   4  16   6       95.89       98.60     23.55 o 
  -4  17   6        2.23       -7.23     21.76 o 
  -3  17   6       15.83       26.46     11.45 o 
  -2  17   6       82.99       70.40      9.63 o 
  -1  17   6       15.97       17.18      5.95 o 
   0  17   6        2.56        0.70      8.74 o 
   1  17   6        0.35       -4.40      4.40 o 
   2  17   6       28.25       19.10      5.80 o 
   3  17   6      108.52      134.73     24.20 o 
  -3  18   6        3.26       -9.58     17.22 o 
  -2  18   6      144.70      129.28     18.43 o 
  -1  18   6       10.20       13.58      7.51 o 
   0  18   6       63.76       54.87     13.42 o 
   1  18   6        3.21       -5.56      9.50 o 
   2  18   6       33.67       23.04      6.73 o 
   3  18   6       61.21       51.68     12.89 o 
  -3  19   6      166.66      219.27     65.70 o 
  -2  19   6       34.96       34.52     14.53 o 
  -1  19   6      152.14      150.73     23.17 o 
   0  19   6       10.27        1.91     10.30 o 
   1  19   6      180.38      161.64     26.62 o 
   2  19   6      199.24      142.24     26.49 o 
  -2  20   6       90.34       57.53     26.64 o 
  -1  20   6        4.37       -8.02     14.82 o 
   0  20   6      126.86      106.96     31.61 o 
   1  20   6       83.25       66.09     24.06 o 
  -7   1   7       12.88        7.32      7.58 o 
  -6   1   7        2.11        3.78      5.82 o 
  -5   1   7        0.37        6.74      5.00 o 
  -4   1   7      111.08       67.17      8.23 o 
  -3   1   7      791.44      778.78     19.67 o 
  -2   1   7     1594.37     1595.16     32.88 o 
  -1   1   7        1.51        0.46      2.18 o 
   0   1   7     1652.25     1518.43     29.07 o 
   1   1   7      260.76      260.93      7.34 o 
   2   1   7      117.67      157.90      6.76 o 
   3   1   7      302.89      335.73     11.00 o 
   4   1   7      113.50      123.60     11.16 o 
   5   1   7       94.98       85.11      5.04 o 
   6   1   7       63.72       65.44     16.73 o 
   7   1   7        0.40       13.63     14.87 o 
  -7   2   7       11.37       21.85      9.16 o 
  -6   2   7      190.83      191.89     15.02 o 
  -5   2   7      584.91      558.30     19.77 o 
  -4   2   7       53.59       51.96      5.55 o 
  -3   2   7      526.10      528.70     12.92 o 
  -2   2   7      367.22      392.12     10.91 o 
  -1   2   7     1454.81     1320.97     27.80 o 
   0   2   7      168.66      209.89      6.56 o 
   1   2   7     1518.53     1539.68     34.97 o 
   2   2   7     1195.55     1279.44     26.98 o 
   3   2   7        1.43        3.10      3.51 o 
   4   2   7       19.90       16.94      4.34 o 
   5   2   7       88.31      106.96      8.92 o 
   6   2   7        9.09       10.16      8.06 o 
   7   2   7        5.60        8.68     21.07 o 
  -7   3   7       47.74       47.34     15.70 o 
  -6   3   7      151.62      161.14     12.72 o 
  -5   3   7       10.49       12.36      5.73 o 
  -4   3   7      463.11      437.01     13.48 o 
  -3   3   7       58.49       34.47      4.01 o 
  -2   3   7      630.55      633.25     15.22 o 
  -1   3   7     1625.25     1592.67     30.24 o 
   0   3   7      442.93      429.20     10.06 o 
   1   3   7      150.31      131.74      4.17 o 
   2   3   7       84.04       89.74      4.44 o 
   3   3   7       28.51       33.76      9.42 o 
   4   3   7       40.99       32.00      3.87 o 
   5   3   7      194.53      174.26     11.90 o 
   6   3   7        0.39        4.34      7.89 o 
  -7   4   7      102.50       91.45     21.44 o 
  -6   4   7       84.33       86.81      8.77 o 
  -5   4   7      106.61      105.52      7.48 o 
  -4   4   7     1461.16     1506.40     35.86 o 
  -3   4   7        5.55        5.34      3.72 o 
  -2   4   7      278.74      230.10     10.20 o 
  -1   4   7      243.04      283.12      7.66 o 
   0   4   7       49.29       54.07      3.09 o 
   1   4   7       22.36       37.91      3.94 o 
   2   4   7      564.94      579.86     14.30 o 
   3   4   7      141.98      118.79      6.99 o 
   4   4   7       42.71       45.91      5.04 o 
   5   4   7      110.17      131.58     13.63 o 
   6   4   7       10.23       10.16      8.25 o 
  -7   5   7        1.24       13.80      9.82 o 
  -6   5   7       85.51       81.83      9.64 o 
  -5   5   7      168.66      158.83      9.41 o 
  -4   5   7      520.41      503.61     16.21 o 
  -3   5   7     1311.79     1338.04     34.25 o 
  -2   5   7     1519.76     1536.60     36.50 o 
  -1   5   7      170.80      143.21      5.51 o 
   0   5   7     4386.12     4435.46     69.48 o 
   1   5   7       10.58       10.71      1.57 o 
   2   5   7       10.09        8.16      2.33 o 
   3   5   7        0.09       -3.21      3.92 o 
   4   5   7     1389.87     1435.76     45.14 o 
   5   5   7        0.78        2.23      6.53 o 
   6   5   7        0.44       -0.83     13.63 o 
  -7   6   7       29.86       73.13     34.71 o 
  -6   6   7        8.89        5.35      5.14 o 
  -5   6   7       85.69       85.62     14.85 o 
  -4   6   7      418.86      404.46     15.36 o 
  -3   6   7       80.41       87.00      6.40 o 
  -2   6   7      725.70      750.89     17.33 o 
  -1   6   7      196.77      175.38      6.19 o 
   0   6   7     2196.74     2421.52     42.86 o 
   1   6   7      197.38      199.64      4.96 o 
   2   6   7       16.77       16.72      1.97 o 
   3   6   7      739.69      719.53     20.28 o 
   4   6   7      521.71      514.77     38.43 o 
   5   6   7       73.95       69.46      9.92 o 
   6   6   7       25.46       25.93     11.00 o 
  -7   7   7      157.54      176.56     40.90 o 
  -6   7   7        0.04        0.07      4.91 o 
  -5   7   7      110.48      155.44     11.77 o 
  -4   7   7       13.74       16.69      4.20 o 
  -3   7   7       10.88       14.15      4.23 o 
  -2   7   7        8.30       -2.62      5.23 o 
  -1   7   7     4390.31     4287.93     77.25 o 
   0   7   7     1697.06     1850.53     31.90 o 
   1   7   7       18.52       18.66      3.22 o 
   2   7   7       10.81        5.94      2.58 o 
   3   7   7     2050.91     2093.50     58.94 o 
   4   7   7      481.83      506.07     30.01 o 
   5   7   7        1.83        5.14      5.95 o 
   6   7   7      178.67      179.01     29.75 o 
  -7   8   7      120.16      157.95     30.13 o 
  -6   8   7      205.03      235.86     20.59 o 
  -5   8   7      139.94      162.24     14.99 o 
  -4   8   7      264.17      270.14     13.08 o 
  -3   8   7      566.66      588.43     18.08 o 
  -2   8   7        0.81        2.21      3.61 o 
  -1   8   7     2576.18     2618.48     52.91 o 
   0   8   7      358.48      356.58     10.32 o 
   1   8   7     1701.26     1664.45     33.07 o 
   2   8   7      150.54      150.05      5.26 o 
   3   8   7      111.48      113.04      6.51 o 
   4   8   7       81.25       69.26     20.45 o 
   5   8   7      107.09      113.67     14.02 o 
   6   8   7        6.22        5.25      8.45 o 
  -6   9   7      127.03      106.00     16.52 o 
  -5   9   7      104.44       97.86      8.61 o 
  -4   9   7        6.68       14.61      6.80 o 
  -3   9   7      652.28      564.70     26.71 o 
  -2   9   7      152.28      141.08     10.56 o 
  -1   9   7       64.28       63.69      4.43 o 
   0   9   7     1174.07     1215.20     26.30 o 
   1   9   7      185.68      166.48      7.87 o 
   2   9   7       45.77       43.96      3.33 o 
   3   9   7      944.80      998.08     29.88 o 
   4   9   7      133.14      143.91     14.25 o 
   5   9   7       28.18       20.66      6.53 o 
   6   9   7       59.62       66.82     19.83 o 
  -6  10   7       14.41       17.42      9.75 o 
  -5  10   7       19.74       17.47      4.61 o 
  -4  10   7       30.55       39.90     10.80 o 
  -3  10   7      832.33      903.47     38.47 o 
  -2  10   7        2.01       -0.29      3.64 o 
  -1  10   7        0.05        2.97      2.50 o 
   0  10   7      262.38      261.59      7.93 o 
   1  10   7       22.53       21.41      2.65 o 
   2  10   7        3.52        2.33      3.40 o 
   3  10   7      141.69      130.79      5.85 o 
   4  10   7       22.86       21.77      9.30 o 
   5  10   7       29.11       29.13      8.76 o 
   6  10   7       14.16       17.35     29.75 o 
  -6  11   7        3.79      -10.83     11.67 o 
  -5  11   7      193.09      199.34     14.67 o 
  -4  11   7      302.00      325.60     16.54 o 
  -3  11   7      628.45      601.68     20.88 o 
  -2  11   7      280.50      272.63      9.86 o 
  -1  11   7      198.33      154.13      7.69 o 
   0  11   7      358.39      366.78     10.41 o 
   1  11   7      394.86      356.55     10.67 o 
   2  11   7     2474.46     2634.65     61.37 o 
   3  11   7        1.10       -0.10      2.30 o 
   4  11   7       16.63       18.84      6.53 o 
   5  11   7        0.49        2.30      5.95 o 
  -6  12   7        6.84        3.72     14.87 o 
  -5  12   7      140.56      135.14     13.57 o 
  -4  12   7       56.06       68.70      7.98 o 
  -3  12   7       14.97       22.82      5.94 o 
  -2  12   7      152.39      154.67      7.06 o 
  -1  12   7      208.66      185.91      9.84 o 
   0  12   7     1094.41     1169.07     28.34 o 
   1  12   7      739.69      757.80     20.51 o 
   2  12   7      791.35      812.10     23.78 o 
   3  12   7      206.21      198.56     10.32 o 
   4  12   7       20.89       29.94      8.68 o 
   5  12   7        0.53       -0.29      7.41 o 
  -5  13   7       10.34       15.98     12.89 o 
  -4  13   7        1.05        2.12      5.94 o 
  -3  13   7       24.01       29.80      4.99 o 
  -2  13   7       11.70        8.15      4.51 o 
  -1  13   7       70.84       69.08      5.57 o 
   0  13   7       28.78       25.54     10.20 o 
   1  13   7      397.74      392.37     14.43 o 
   2  13   7        5.91        2.65      2.88 o 
   3  13   7       25.17       30.13      4.29 o 
   4  13   7       50.45       66.62     12.18 o 
   5  13   7        9.56        2.30     21.07 o 
  -5  14   7      102.33      116.99     30.66 o 
  -4  14   7        3.49       13.90      6.78 o 
  -3  14   7       27.59       40.11      7.57 o 
  -2  14   7      431.20      454.00     19.57 o 
  -1  14   7      777.14      810.04     25.30 o 
   0  14   7        9.10       33.36      5.20 o 
   1  14   7       39.22       37.81      5.05 o 
   2  14   7      212.40      207.17     10.58 o 
   3  14   7       59.90       50.75      5.89 o 
   4  14   7       17.41       25.58      9.52 o 
   5  14   7       40.65      104.12     39.66 o 
  -5  15   7       14.66        8.20     18.34 o 
  -4  15   7       24.00       29.53      9.30 o 
  -3  15   7       68.82       76.93      8.41 o 
  -2  15   7      264.02      282.98     14.61 o 
  -1  15   7      162.97      174.93     10.10 o 
   0  15   7       11.84       11.20      4.07 o 
   1  15   7       26.59       31.23      5.30 o 
   2  15   7       12.91       16.01      5.90 o 
   3  15   7       24.33       12.40      4.67 o 
   4  15   7      114.45      120.25     31.64 o 
  -4  16   7       12.52       20.29     15.57 o 
  -3  16   7       48.03       46.62      9.14 o 
  -2  16   7      166.97      159.79     16.28 o 
  -1  16   7      184.13      190.10     13.96 o 
   0  16   7       22.45       17.11      5.34 o 
   1  16   7       15.17        3.81      7.16 o 
   2  16   7       81.95       57.06      6.96 o 
   3  16   7       16.36       19.78      7.02 o 
   4  16   7        5.27       19.83     15.52 o 
  -4  17   7        3.53       32.65     70.03 o 
  -3  17   7       60.23       48.01     11.82 o 
  -2  17   7       95.56      120.77     12.68 o 
  -1  17   7       91.40       98.23     10.18 o 
   0  17   7        0.06        4.51      5.32 o 
   1  17   7       88.20       87.11      9.68 o 
   2  17   7      519.41      535.86     45.31 o 
   3  17   7       16.78       10.59      6.35 o 
  -3  18   7      300.34      275.98     57.40 o 
  -2  18   7       82.98       80.75     14.69 o 
  -1  18   7       56.85       62.14     15.57 o 
   0  18   7        4.38       11.46      7.47 o 
   1  18   7      102.38      121.32     14.59 o 
   2  18   7       78.40       67.84     13.51 o 
   3  18   7      171.11      211.63     46.15 o 
  -3  19   7       81.50       41.19     22.59 o 
  -2  19   7      216.60      189.58     35.98 o 
  -1  19   7        2.17       18.16     14.52 o 
   0  19   7        5.28       -8.48      8.48 o 
   1  19   7        6.80       -1.42      9.91 o 
   2  19   7       56.88       66.22     16.63 o 
  -1  20   7       51.48       63.57     20.82 o 
   0  20   7        6.92       14.00     14.82 o 
   1  20   7       19.31       20.23     14.17 o 
  -7   0   8       36.49       55.78     18.59 o 
  -6   0   8        3.20        7.28      9.57 o 
  -5   0   8      941.14      904.42     48.78 o 
  -4   0   8        2.41        6.12      8.06 o 
  -3   0   8     1534.50     1896.28    111.56 o 
  -2   0   8      685.53      748.83     27.89 o 
  -1   0   8      228.66      238.24     14.87 o 
   0   0   8      546.46      583.70     25.41 o 
   1   0   8      430.65      521.09     16.89 o 
   2   0   8      184.01      224.05     12.69 o 
   3   0   8      145.21      157.42     11.16 o 
   4   0   8      242.75      229.31     12.40 o 
   5   0   8        1.41        6.20      3.72 o 
  -7   1   8       22.15        2.41      8.29 o 
  -6   1   8      370.41      373.46     25.13 o 
  -5   1   8      359.99      373.19     28.45 o 
  -4   1   8      922.56      864.25     23.65 o 
  -3   1   8      186.76      202.12      7.80 o 
  -2   1   8      543.94      651.05     17.37 o 
  -1   1   8     4676.46     4847.13    111.46 o 
   0   1   8      804.01      702.81     15.01 o 
   1   1   8        7.19        3.58      1.62 o 
   2   1   8        1.17        1.85      2.18 o 
   3   1   8       18.02       21.25      3.72 o 
   4   1   8       57.92       52.67      3.19 o 
   5   1   8       48.72       44.50      5.42 o 
   6   1   8       17.76        8.68     12.40 o 
  -7   2   8        0.92        1.39     10.48 o 
  -6   2   8        0.33        4.39      6.62 o 
  -5   2   8       52.68       59.60      6.67 o 
  -4   2   8        0.59       -0.05      3.76 o 
  -3   2   8     1178.14     1190.75     30.37 o 
  -2   2   8       48.71       70.86      7.87 o 
  -1   2   8       62.05       40.20      3.17 o 
   0   2   8     1002.12     1081.45     23.75 o 
   1   2   8      760.28      768.64     19.99 o 
   2   2   8      276.97      288.90      7.26 o 
   3   2   8       29.29       21.84      3.54 o 
   4   2   8      132.12      153.70      8.02 o 
   5   2   8       65.75       68.64      6.85 o 
   6   2   8        0.30        8.68      9.92 o 
  -7   3   8       16.17        5.90     21.07 o 
  -6   3   8       16.87        2.76      6.43 o 
  -5   3   8       18.82       11.93      4.43 o 
  -4   3   8      762.69      711.95     19.17 o 
  -3   3   8      181.75      188.92      7.88 o 
  -2   3   8      290.19      269.72      8.94 o 
  -1   3   8     1522.81     1502.16     30.25 o 
   0   3   8     3407.95     3321.45     60.88 o 
   1   3   8     1774.47     1900.62     44.11 o 
   2   3   8     1698.72     1695.55     32.74 o 
   3   3   8      127.55      114.12      6.74 o 
   4   3   8       53.14       47.40      5.04 o 
   5   3   8       70.02       65.41      6.85 o 
   6   3   8       27.62       15.49      7.89 o 
  -7   4   8       19.91       37.19     16.11 o 
  -6   4   8       47.73       62.94     10.48 o 
  -5   4   8       15.98       15.06      4.86 o 
  -4   4   8        8.51        8.98      3.94 o 
  -3   4   8      130.17      140.74      7.39 o 
  -2   4   8     1224.94     1226.90     44.97 o 
  -1   4   8     2395.30     2497.80     67.81 o 
   0   4   8     3154.36     3340.54     57.62 o 
   1   4   8     1397.03     1533.32     28.99 o 
   2   4   8      452.46      490.23     12.06 o 
   3   4   8       65.05       62.37     10.61 o 
   4   4   8      327.72      339.87     16.20 o 
   5   4   8      304.51      308.60     22.31 o 
   6   4   8        0.06        4.18     12.40 o 
  -7   5   8        4.57        2.72     12.58 o 
  -6   5   8      210.75      220.93     17.33 o 
  -5   5   8       30.89       31.92      8.05 o 
  -4   5   8      914.48      928.12     26.15 o 
  -3   5   8        3.03        0.23      3.49 o 
  -2   5   8       65.26       67.71      7.11 o 
  -1   5   8     2516.04     2561.97     61.33 o 
   0   5   8     2874.34     3166.40     54.03 o 
   1   5   8      579.00      581.93     13.89 o 
   2   5   8        6.56        5.69      1.00 o 
   3   5   8      724.62      728.48     29.88 o 
   4   5   8       11.27        3.01      5.58 o 
   5   5   8        1.71      -13.16     14.25 o 
   6   5   8        4.84       10.33     11.78 o 
  -7   6   8        0.81       -2.48     11.16 o 
  -6   6   8       76.19       63.92      9.43 o 
  -5   6   8      681.83      696.34     32.89 o 
  -4   6   8       26.48       30.82      6.62 o 
  -3   6   8     1152.14     1064.44     35.60 o 
  -2   6   8      165.89      177.53      9.21 o 
  -1   6   8      524.35      536.06     13.42 o 
   0   6   8      108.19      156.87      5.45 o 
   1   6   8      333.13      297.24     14.31 o 
   2   6   8        1.05        3.18      1.99 o 
   3   6   8      931.30      936.57     29.19 o 
   4   6   8       49.03       53.86     16.73 o 
   5   6   8      168.89      178.13     17.53 o 
   6   6   8       58.53       61.40     14.99 o 
  -7   7   8       43.01       35.46     19.21 o 
  -6   7   8      117.49      124.49     13.66 o 
  -5   7   8       16.72       20.67      6.50 o 
  -4   7   8     1041.49     1127.32     33.86 o 
  -3   7   8      523.53      505.58     21.65 o 
  -2   7   8     3647.84     3742.28    116.90 o 
  -1   7   8     3771.27     3760.86     69.68 o 
   0   7   8      474.23      403.23      9.72 o 
   1   7   8        1.60       -0.15      2.50 o 
   2   7   8      218.16      183.37      8.05 o 
   3   7   8      251.82      238.60     10.09 o 
   4   7   8      555.67      559.73     28.05 o 
   5   7   8       44.86       69.34     17.35 o 
   6   7   8        4.80        0.95     11.16 o 
  -6   8   8      205.40      171.65     18.71 o 
  -5   8   8        0.14       -4.49      4.49 o 
  -4   8   8      209.85      217.29     13.28 o 
  -3   8   8       29.58       17.00      4.44 o 
  -2   8   8      412.89      373.45     12.63 o 
  -1   8   8        7.07        8.23      3.05 o 
   0   8   8      292.34      332.88     12.15 o 
   1   8   8      175.56      207.79      7.29 o 
   2   8   8      224.25      209.27      6.41 o 
   3   8   8       16.55       17.75      3.60 o 
   4   8   8       19.04       20.00      6.53 o 
   5   8   8       43.54       43.49      8.76 o 
   6   8   8       24.56       39.32     14.64 o 
  -6   9   8      225.86      313.52     34.50 o 
  -5   9   8       36.00       34.79      6.97 o 
  -4   9   8      318.84      283.26     18.85 o 
  -3   9   8       47.28       49.23      5.78 o 
  -2   9   8     1440.50     1412.75     35.34 o 
  -1   9   8       11.87       12.46      3.02 o 
   0   9   8      202.22      164.53      8.59 o 
   1   9   8       92.95       86.84      9.30 o 
   2   9   8      675.60      649.51     20.93 o 
   3   9   8     1347.39     1427.83     51.07 o 
   4   9   8      121.24      125.19     11.81 o 
   5   9   8       15.50       14.87      6.14 o 
   6   9   8      107.11      105.36     40.90 o 
  -6  10   8        0.49       -2.57     10.84 o 
  -5  10   8      576.60      598.35     36.14 o 
  -4  10   8        1.99        6.87      5.02 o 
  -3  10   8      136.75      123.45     17.35 o 
  -2  10   8        2.72       -0.56      3.64 o 
  -1  10   8      133.82      117.18      5.50 o 
   0  10   8        2.54        3.23      3.04 o 
   1  10   8      539.60      560.21     14.09 o 
   2  10   8      858.45      879.80     23.29 o 
   3  10   8       11.80        8.37      2.86 o 
   4  10   8      104.99      106.44     12.18 o 
   5  10   8       81.32       78.83     13.40 o 
  -6  11   8        1.94       11.74     17.97 o 
  -5  11   8        5.97       11.69      4.83 o 
  -4  11   8       31.48       31.07      5.77 o 
  -3  11   8       21.85       14.70      4.56 o 
  -2  11   8      146.12      145.22      6.85 o 
  -1  11   8       88.24       91.66      6.98 o 
   0  11   8      334.85      350.76     15.03 o 
   1  11   8      203.60      199.49      8.79 o 
   2  11   8      219.72      218.88      8.81 o 
   3  11   8       74.79       74.08      5.19 o 
   4  11   8      162.65      165.50     17.53 o 
   5  11   8       26.96       13.05      7.11 o 
  -6  12   8        5.93       -9.18     23.55 o 
  -5  12   8        3.21        9.46      8.95 o 
  -4  12   8       83.31       70.63      8.09 o 
  -3  12   8       51.52       53.59      7.16 o 
  -2  12   8      501.10      488.33     17.89 o 
  -1  12   8      857.79      823.76     21.69 o 
   0  12   8       63.71       60.06      5.02 o 
   1  12   8     1465.56     1588.96     44.40 o 
   2  12   8      362.65      375.88     13.65 o 
   3  12   8      697.28      734.44     29.97 o 
   4  12   8      134.79      130.81     25.41 o 
   5  12   8        1.69       10.27     11.45 o 
  -5  13   8        0.67        7.82      9.52 o 
  -4  13   8      195.41      199.75     16.12 o 
  -3  13   8        4.88       -0.49      4.36 o 
  -2  13   8       77.31       74.80      6.21 o 
  -1  13   8        2.47        3.78      5.19 o 
   0  13   8     1115.59     1152.60     34.53 o 
   1  13   8       58.45       47.17      4.79 o 
   2  13   8      303.01      282.97     13.49 o 
   3  13   8        9.13        4.00      3.28 o 
   4  13   8        4.03       -3.57      8.06 o 
   5  13   8      123.62       88.01     43.38 o 
  -5  14   8        0.31       -4.85     18.48 o 
  -4  14   8       21.52       13.93      6.53 o 
  -3  14   8      121.46      125.51     10.29 o 
  -2  14   8      154.68      129.75      8.94 o 
  -1  14   8      199.83      202.18      9.82 o 
   0  14   8       62.62       56.29      6.26 o 
   1  14   8      475.98      494.75     21.84 o 
   2  14   8       13.71       10.27      3.61 o 
   3  14   8      139.06      124.42     15.30 o 
   4  14   8       82.86       83.50     15.78 o 
  -5  15   8       25.19       41.59     19.92 o 
  -4  15   8        6.20       -6.16      9.82 o 
  -3  15   8      167.32      164.43     14.01 o 
  -2  15   8       53.49       60.78      7.87 o 
  -1  15   8      127.39      126.11      8.96 o 
   0  15   8      125.51      115.88     12.34 o 
   1  15   8      100.83      100.69      8.16 o 
   2  15   8       78.80       62.91      6.04 o 
   3  15   8       46.03       42.44      9.28 o 
   4  15   8       17.56        3.48     12.56 o 
  -4  16   8       41.97       43.03     38.43 o 
  -3  16   8       49.16       64.80      9.84 o 
  -2  16   8        0.00       -3.77      5.32 o 
  -1  16   8      489.93      521.40     29.78 o 
   0  16   8        1.10        0.29      4.60 o 
   1  16   8        2.91       -3.21      7.16 o 
   2  16   8       11.51        6.01      3.85 o 
   3  16   8        0.84       -5.68      7.43 o 
   4  16   8        1.96       26.03     27.27 o 
  -4  17   8      103.13      106.63     32.86 o 
  -3  17   8       14.93       23.79     12.11 o 
  -2  17   8      176.58      169.96     16.82 o 
  -1  17   8        3.97        6.39      6.62 o 
   0  17   8      323.10      300.44     19.92 o 
   1  17   8        0.02        0.48      5.89 o 
   2  17   8       29.34       33.81      7.06 o 
   3  17   8       11.24       13.18     13.97 o 
  -3  18   8       11.47       -1.74     16.20 o 
  -2  18   8       33.19       28.92     13.34 o 
  -1  18   8       16.12       12.41      7.91 o 
   0  18   8        7.92       12.59     10.85 o 
   1  18   8        0.35       -4.59      7.27 o 
   2  18   8        1.39       -3.72      7.32 o 
   3  18   8       96.77       77.79     21.76 o 
  -2  19   8      181.25      223.17     36.80 o 
  -1  19   8        1.90       21.32     14.44 o 
   0  19   8        2.84        2.35      8.58 o 
   1  19   8       60.63       49.60     21.33 o 
   2  19   8      159.52      166.06     31.67 o 
  -1  20   8      122.03      140.44     34.71 o 
   0  20   8        0.66        8.96     43.38 o 
  -7   1   9        4.20        4.21      8.63 o 
  -6   1   9       60.99       73.89      9.31 o 
  -5   1   9       93.37       91.60      7.90 o 
  -4   1   9      793.63      799.97     32.74 o 
  -3   1   9      582.25      510.29     18.79 o 
  -2   1   9      353.87      435.55     20.93 o 
  -1   1   9      640.35      608.17     18.79 o 
   0   1   9       69.40       60.37      2.76 o 
   1   1   9      901.35     1017.93     24.35 o 
   2   1   9      475.39      471.94     13.18 o 
   3   1   9      150.17      152.11      8.85 o 
   4   1   9       76.62       73.06      8.68 o 
   5   1   9       75.56       68.38      9.30 o 
   6   1   9       17.89       21.07     12.40 o 
  -7   2   9       73.11       78.83     17.53 o 
  -6   2   9      119.53      102.04     11.23 o 
  -5   2   9     1094.23     1080.26     37.24 o 
  -4   2   9        0.37        1.08      4.17 o 
  -3   2   9     1709.92     1643.74     39.79 o 
  -2   2   9        2.35        0.69      2.89 o 
  -1   2   9      697.00      791.95     24.66 o 
   0   2   9      218.77      181.31      5.55 o 
   1   2   9     5053.72     5015.16    106.26 o 
   2   2   9       36.26       35.47      4.65 o 
   3   2   9        2.21        9.39      3.61 o 
   4   2   9      125.74      130.96      8.02 o 
   5   2   9        1.02        0.00      4.13 o 
   6   2   9       49.23       92.96     27.27 o 
  -7   3   9      167.56      154.94     40.90 o 
  -6   3   9      111.57      103.17     11.34 o 
  -5   3   9      131.53      123.80      9.08 o 
  -4   3   9     1151.74     1200.65     32.39 o 
  -2   3   9      109.15      115.92      6.55 o 
  -1   3   9       24.41       40.15      3.33 o 
   0   3   9     3479.57     3995.29     75.60 o 
   1   3   9      887.62      960.86     24.24 o 
   2   3   9        3.70        3.57      2.15 o 
   3   3   9       21.73       29.22      4.75 o 
   4   3   9        2.16        1.51      3.87 o 
   5   3   9       26.02       17.11      4.76 o 
   6   3   9        4.76       -8.68      8.68 o 
  -7   4   9       19.99       -9.92     12.40 o 
  -6   4   9       20.59       26.12      6.10 o 
  -5   4   9       21.31       12.97      5.32 o 
  -4   4   9       30.12       18.02      7.69 o 
  -3   4   9      144.03      151.47      8.23 o 
  -2   4   9     1552.01     1448.69     34.26 o 
  -1   4   9       80.75       75.83      5.79 o 
   0   4   9     1187.49     1179.30     22.11 o 
   1   4   9       80.90       53.96      6.97 o 
   2   4   9      252.60      252.13      8.30 o 
   3   4   9      201.53      208.41     17.28 o 
   4   4   9       74.30       80.59      7.01 o 
   5   4   9        4.18        3.99      2.38 o 
   6   4   9       45.67       59.50     14.87 o 
  -7   5   9       23.20       27.27     21.07 o 
  -6   5   9        7.97        8.72      5.94 o 
  -5   5   9       11.03       13.01      8.41 o 
  -4   5   9       79.78       69.99      5.82 o 
  -3   5   9      314.48      320.91     12.35 o 
  -2   5   9        6.52        1.13      2.44 o 
  -1   5   9       26.98       25.78      3.76 o 
   0   5   9       71.38       59.95      3.31 o 
   1   5   9      184.63      177.63      5.39 o 
   2   5   9      963.57      999.57     22.31 o 
   3   5   9      142.93      142.51      7.02 o 
   4   5   9     1996.46     2159.25     80.11 o 
   5   5   9       84.02       71.01     11.78 o 
   6   5   9        0.81        9.74      8.45 o 
  -7   6   9       41.19       57.02     19.83 o 
  -6   6   9       39.83       34.08      7.61 o 
  -5   6   9        0.71       -3.60      5.09 o 
  -4   6   9       85.63       95.78      6.86 o 
  -2   6   9      220.19      226.81     15.21 o 
  -1   6   9     1638.69     1678.81     41.83 o 
   0   6   9      784.52      761.17     15.51 o 
   1   6   9        0.82       -0.27      1.77 o 
   2   6   9      214.14      216.23      6.64 o 
   3   6   9       96.36       98.94      5.67 o 
   4   6   9        0.02       -2.07      3.10 o 
   5   6   9       46.17       28.44      7.41 o 
   6   6   9        2.24       19.83     16.11 o 
  -7   7   9       18.58       26.03     16.11 o 
  -6   7   9        9.28        8.00      6.36 o 
  -5   7   9        0.21        1.63      5.05 o 
  -4   7   9      839.51      896.77     35.43 o 
  -3   7   9     1617.13     1595.31     38.29 o 
  -2   7   9      899.48      804.95     20.68 o 
  -1   7   9       40.48       45.13      4.60 o 
   0   7   9      125.94      146.48      5.64 o 
   1   7   9      352.85      355.34     11.33 o 
   2   7   9        7.06       10.29      3.83 o 
   3   7   9      970.02      996.24     38.06 o 
   4   7   9       50.41       46.74      6.82 o 
   5   7   9       77.11       85.24     32.23 o 
   6   7   9       21.39       10.32     17.97 o 
  -6   8   9        5.68        2.66      6.10 o 
  -5   8   9      137.37      134.20     11.48 o 
  -4   8   9      317.57      338.16     17.29 o 
  -3   8   9     1685.23     1567.33     62.39 o 
  -2   8   9        1.74        2.48      4.09 o 
  -1   8   9     2075.55     2054.41     67.03 o 
   0   8   9      274.98      266.33      8.29 o 
   1   8   9      652.86      592.30     14.67 o 
   2   8   9     1059.92     1013.27     24.63 o 
   3   8   9        8.34        5.00      3.43 o 
   4   8   9      419.71      444.83     29.13 o 
   5   8   9       66.42       69.38      9.17 o 
   6   8   9        7.39        1.24      9.92 o 
  -6   9   9        1.93       23.51     12.18 o 
  -5   9   9       20.71       39.20      7.97 o 
  -4   9   9      329.38      293.55     15.72 o 
  -3   9   9       30.53       29.87      6.11 o 
  -2   9   9      831.42      805.58     28.60 o 
  -1   9   9     2299.52     2391.23     48.89 o 
   0   9   9      630.34      711.01     21.43 o 
   1   9   9      168.76      169.58      6.45 o 
   2   9   9       10.15        7.35      2.53 o 
   3   9   9      708.67      799.13     30.96 o 
   4   9   9      135.87      135.11     12.69 o 
   5   9   9       10.60       11.78      6.14 o 
   6   9   9        2.66       -3.72     24.79 o 
  -6  10   9        0.17        6.01     11.42 o 
  -5  10   9       18.03       13.38      6.17 o 
  -4  10   9        3.77       -8.87     13.39 o 
  -3  10   9      485.42      457.35     19.41 o 
  -2  10   9      925.57      957.55     27.53 o 
  -1  10   9        8.76        6.32      2.94 o 
   0  10   9        8.49        9.36      3.76 o 
   1  10   9       33.27       33.97      5.37 o 
   2  10   9      220.80      231.30      8.66 o 
   3  10   9      312.79      310.28     11.68 o 
   4  10   9       84.21       71.07     30.37 o 
   5  10   9       14.40       12.40      7.74 o 
  -6  11   9      110.47      106.12     27.94 o 
  -5  11   9      106.18      138.34     12.47 o 
  -4  11   9        1.46       -0.18      4.81 o 
  -3  11   9        7.91        8.44      5.18 o 
  -2  11   9        6.64        2.28      3.28 o 
  -1  11   9        0.43        3.40      3.25 o 
   0  11   9      519.99      488.96     14.32 o 
   1  11   9       70.61       58.30      6.61 o 
   2  11   9      203.99      191.78      8.44 o 
   3  11   9        0.14        0.40      4.29 o 
   4  11   9       42.19       30.99      7.89 o 
   5  11   9       96.72      101.17     22.15 o 
  -6  12   9       22.23       24.55     17.20 o 
  -5  12   9      129.73       98.47     16.65 o 
  -4  12   9       85.58      106.17     10.21 o 
  -2  12   9      170.00      152.91      8.19 o 
  -1  12   9      950.23      961.41     24.98 o 
   0  12   9     1115.36     1335.50     34.12 o 
   1  12   9      101.46      101.88      7.40 o 
   2  12   9      129.79      126.58      6.73 o 
   3  12   9      326.55      316.75     20.04 o 
   4  12   9        0.68       -3.44      7.74 o 
   5  12   9       13.58       -4.96     18.59 o 
  -5  13   9       31.04        5.53     16.28 o 
  -4  13   9        2.65        1.22      6.71 o 
  -3  13   9        9.82        4.69      4.73 o 
  -2  13   9       14.66       14.56      4.30 o 
  -1  13   9        1.22        0.98      5.19 o 
   0  13   9        1.91       -3.21      3.21 o 
   1  13   9      204.41      177.60      8.71 o 
   2  13   9       17.39       14.04      3.71 o 
   3  13   9       94.51      101.26      7.94 o 
   4  13   9        4.76       11.84      7.74 o 
   5  13   9        0.61      -17.35     23.55 o 
  -5  14   9       61.59       74.78     22.93 o 
  -4  14   9       42.67       48.25      9.41 o 
  -3  14   9        1.62       -0.21      5.02 o 
  -2  14   9      325.58      367.50     20.76 o 
  -1  14   9       21.35       28.46      4.81 o 
   0  14   9      180.66      191.68     10.15 o 
   1  14   9       53.98       54.52      6.47 o 
   2  14   9      113.36      105.41      8.84 o 
   3  14   9      118.61      118.14      9.86 o 
   4  14   9        5.41       -7.20      7.20 o 
  -5  15   9       50.11       41.13     40.28 o 
  -4  15   9       13.46       -1.20      8.55 o 
  -3  15   9       78.11       96.57     10.63 o 
  -2  15   9       84.31       73.01      8.06 o 
  -1  15   9       63.19       71.14      7.00 o 
   0  15   9       17.31       28.33      4.94 o 
   1  15   9      218.78      225.35     14.89 o 
   2  15   9        6.13       -2.25      4.76 o 
   3  15   9       71.47       74.20     13.19 o 
   4  15   9       20.90        6.20     22.31 o 
  -4  16   9       26.35       21.57     16.06 o 
  -3  16   9       73.69       71.18     11.21 o 
  -2  16   9        0.83       -5.24      5.24 o 
  -1  16   9       36.24       37.78      6.35 o 
   0  16   9        0.15       -4.59      4.59 o 
   1  16   9       12.56       12.49      8.74 o 
   2  16   9        0.74       -0.95      5.65 o 
   3  16   9       85.09       68.15     15.90 o 
  -4  17   9       26.36       13.76     17.57 o 
  -3  17   9        1.71      -11.22     11.22 o 
  -2  17   9      119.93      129.20     17.89 o 
  -1  17   9        0.46        1.32      5.72 o 
   0  17   9       30.32       29.27      6.57 o 
   1  17   9       93.55      100.47     25.11 o 
   2  17   9        1.00       12.47      6.85 o 
   3  17   9       22.40       20.45     11.76 o 
  -3  18   9      423.31      458.55     91.05 o 
  -2  18   9       44.34       55.12     17.10 o 
  -1  18   9      167.16      148.82     21.93 o 
   0  18   9      430.35      455.29     43.00 o 
   1  18   9       49.34       30.23     10.05 o 
   2  18   9        9.37       19.26     19.21 o 
  -2  19   9       14.74       24.94     17.57 o 
  -1  19   9       78.18       75.50     17.42 o 
   0  19   9       21.59       20.97     13.63 o 
   1  19   9       18.63       11.79     13.00 o 
   0  20   9        0.02        3.72     38.43 o 
  -7   0  10       19.06       44.62     17.35 o 
  -6   0  10       60.26       68.49     13.06 o 
  -5   0  10       34.70       25.50     19.21 o 
  -4   0  10      501.97      475.26     24.96 o 
  -3   0  10      909.20      899.70     36.69 o 
  -2   0  10     2924.08     2932.37    181.59 o 
  -1   0  10      392.68      370.69     14.82 o 
   0   0  10      803.34      841.16     50.20 o 
   1   0  10      157.63      128.84      6.19 o 
   2   0  10      173.79      159.66      8.06 o 
   3   0  10       41.59       40.72      4.76 o 
   4   0  10       77.97       57.02      6.20 o 
   5   0  10       36.25       34.71     16.11 o 
   6   0  10        6.69       16.11     12.40 o 
  -7   1  10       27.54       36.76     20.45 o 
  -6   1  10        0.17       -6.15      6.62 o 
  -5   1  10       50.82       58.70      7.87 o 
  -4   1  10       33.52       22.66      5.09 o 
  -3   1  10      108.19      118.65     11.27 o 
  -2   1  10       35.13       52.61     10.56 o 
  -1   1  10     1488.15     1371.31     51.17 o 
   0   1  10       91.26       96.63      5.01 o 
   1   1  10     3347.09     3576.88     77.05 o 
   2   1  10      300.47      339.87      9.30 o 
   3   1  10      177.17      169.34      8.25 o 
   4   1  10       65.88       54.58      5.04 o 
   5   1  10      162.89      152.29     13.06 o 
   6   1  10        0.66        2.48      9.92 o 
  -7   2  10        1.90      -10.54     10.54 o 
  -6   2  10      185.20      173.84     20.22 o 
  -5   2  10       29.46       40.86      6.62 o 
  -4   2  10      198.17      189.91      9.68 o 
  -3   2  10      161.08      172.25      7.96 o 
  -2   2  10       50.39       74.22      5.73 o 
  -1   2  10      112.48      114.70      5.92 o 
   0   2  10        0.24        1.14      1.43 o 
   1   2  10       53.71       56.64      3.59 o 
   2   2  10      310.93      354.12      9.20 o 
   3   2  10        9.25        8.07      2.77 o 
   4   2  10      889.60      953.77     42.92 o 
   5   2  10       38.30       41.21      6.82 o 
   6   2  10        7.04        3.72      9.92 o 
  -7   3  10       46.18       52.06     19.83 o 
  -6   3  10      133.32      154.05     15.26 o 
  -5   3  10     1103.93     1151.82     40.90 o 
  -4   3  10      550.80      552.62     19.34 o 
  -3   3  10      291.96      268.46     11.82 o 
  -2   3  10        4.78       -1.84      2.83 o 
  -1   3  10      948.35      863.66     19.64 o 
   0   3  10       45.94       65.83      6.44 o 
   1   3  10      121.26      103.20      7.69 o 
   2   3  10      476.33      473.95     12.60 o 
   3   3  10     1550.02     1584.94     50.38 o 
   4   3  10        7.91        9.92      3.87 o 
   5   3  10      671.78      674.73     48.55 o 
   6   3  10       10.82        4.96     11.16 o 
  -7   4  10        2.45       19.83     16.11 o 
  -6   4  10        1.41      -10.71     10.71 o 
  -5   4  10       34.74       34.67      6.80 o 
  -4   4  10     1612.85     1573.01     42.77 o 
  -3   4  10      535.20      549.04     16.97 o 
  -2   4  10        9.50       20.67      5.25 o 
  -1   4  10     1423.67     1544.00     33.21 o 
   0   4  10     1507.60     1519.08     28.43 o 
   1   4  10        6.10        1.43      3.22 o 
   2   4  10      204.97      240.64      7.64 o 
   3   4  10      105.16      103.14      6.16 o 
   4   4  10      362.38      381.98     19.71 o 
   5   4  10       44.04       39.66      4.43 o 
  -7   5  10      256.90      271.46     55.78 o 
  -6   5  10        0.21        7.41      9.64 o 
  -5   5  10      254.07      236.15     13.73 o 
  -4   5  10       35.09       32.61      7.34 o 
  -3   5  10       23.62       12.22      4.06 o 
  -2   5  10      553.81      560.77     30.24 o 
  -1   5  10      418.73      476.18     13.66 o 
   0   5  10       29.65       32.88      3.23 o 
   1   5  10      416.36      447.99     13.96 o 
   2   5  10      284.84      312.30      8.62 o 
   3   5  10       76.62       72.48      5.03 o 
   4   5  10      501.78      486.51     19.70 o 
   5   5  10        0.48       -5.04      5.04 o 
  -7   6  10       60.65       44.62     21.07 o 
  -6   6  10      151.46      153.62     14.91 o 
  -5   6  10       69.79       84.49     11.63 o 
  -4   6  10       74.40       95.02     10.08 o 
  -3   6  10       26.62       24.28      5.60 o 
  -2   6  10      761.89      790.30     20.17 o 
  -1   6  10       15.16       14.85      3.09 o 
   0   6  10     1147.79     1068.87     24.78 o 
   1   6  10       17.29       20.87      2.29 o 
   2   6  10      158.45      165.13      6.70 o 
   3   6  10      102.03      123.01      9.71 o 
   4   6  10      208.02      228.47     13.06 o 
   5   6  10        1.99       -1.35      4.76 o 
   6   6  10       88.73       80.57     30.99 o 
  -6   7  10       14.56        7.02      6.44 o 
  -5   7  10       37.40       48.11      7.82 o 
  -4   7  10      885.43      921.67     33.91 o 
  -3   7  10       18.20       15.72      4.27 o 
  -2   7  10      214.62      187.21      7.89 o 
  -1   7  10     1127.56     1192.59     27.71 o 
   0   7  10        7.18        0.99      2.55 o 
   1   7  10      677.36      613.72     15.71 o 
   2   7  10      439.43      440.51     13.17 o 
   3   7  10     1247.91     1334.95     41.04 o 
   4   7  10       63.12       60.84      6.20 o 
   5   7  10       87.59       82.06      9.82 o 
   6   7  10        0.29       -2.48     11.16 o 
  -6   8  10      146.66      134.13     17.30 o 
  -5   8  10        2.15        5.43      7.12 o 
  -4   8  10      425.26      421.99     20.24 o 
  -3   8  10      627.66      635.49     29.01 o 
  -2   8  10      252.91      240.69     12.62 o 
  -1   8  10       93.34       82.79      4.91 o 
   0   8  10     1314.66     1398.77     34.60 o 
   1   8  10       59.54       52.23      3.51 o 
   2   8  10      700.27      696.34     18.26 o 
   3   8  10      286.03      286.62     19.35 o 
   4   8  10        0.77        1.42      2.30 o 
   5   8  10        0.25        4.17      4.76 o 
   6   8  10       22.14       -1.24     16.11 o 
  -6   9  10      120.71       96.68     24.79 o 
  -5   9  10      188.28      180.62     15.86 o 
  -4   9  10        7.82       -3.43      6.22 o 
  -3   9  10      907.79      952.21     29.99 o 
  -2   9  10      300.08      271.38     11.52 o 
  -1   9  10       10.50       11.73      3.28 o 
   0   9  10        0.09        1.54      4.02 o 
   1   9  10      176.73      166.59     13.42 o 
   2   9  10      198.67      198.09      7.27 o 
   3   9  10      382.15      384.22     16.83 o 
   4   9  10        6.57       -1.34     11.78 o 
   5   9  10        1.16       -5.68      6.82 o 
  -6  10  10       20.01       27.34     19.21 o 
  -5  10  10        1.64        2.57      6.36 o 
  -4  10  10      102.61      114.20     12.18 o 
  -3  10  10      171.78      185.75     17.78 o 
  -2  10  10      373.66      396.93     15.60 o 
  -1  10  10      276.46      257.28      9.49 o 
   0  10  10      589.32      673.33     18.14 o 
   1  10  10      173.73      164.89     12.52 o 
   2  10  10        2.72        1.48      2.66 o 
   3  10  10        0.55        1.65      9.25 o 
   4  10  10       46.02       37.32      7.11 o 
   5  10  10        4.01        2.48     11.16 o 
  -6  11  10        4.32       -4.41     14.93 o 
  -5  11  10       11.16        9.83     10.20 o 
  -4  11  10        7.25        7.08      6.22 o 
  -3  11  10      523.83      548.95     29.34 o 
  -2  11  10     1563.11     1491.98     44.92 o 
  -1  11  10      120.36       94.05     10.73 o 
   0  11  10       70.62       70.43      5.23 o 
   1  11  10       75.28       83.69      6.08 o 
   2  11  10       62.42       59.08      4.29 o 
   3  11  10       86.99       89.57      8.14 o 
   4  11  10        8.19        0.00     22.31 o 
   5  11  10        1.57        0.00     11.16 o 
  -6  12  10       92.35       86.77     37.19 o 
  -5  12  10      158.40      159.17     25.76 o 
  -4  12  10        8.79       27.56      7.67 o 
  -3  12  10        0.01        0.32      4.75 o 
  -2  12  10      271.73      253.02     10.70 o 
  -1  12  10       60.29       64.41      5.17 o 
   0  12  10      244.04      227.74      9.38 o 
   1  12  10        0.02       -4.96      6.08 o 
   2  12  10       82.71       88.52      7.72 o 
   3  12  10       57.21       46.22      4.60 o 
   4  12  10        8.68       14.25      7.01 o 
   5  12  10        4.84       -8.68     21.07 o 
  -5  13  10       72.95       72.74     20.70 o 
  -4  13  10      121.69      117.07     13.24 o 
  -3  13  10        0.35        0.64      5.73 o 
  -2  13  10      103.26      103.08      7.50 o 
  -1  13  10      257.82      299.74     11.93 o 
   0  13  10      137.93      170.70      9.19 o 
   1  13  10      909.83      920.74     37.53 o 
   2  13  10       26.17       16.74      4.67 o 
   3  13  10       35.02       39.76      5.87 o 
   4  13  10       15.43       15.27      8.29 o 
  -5  14  10       24.33       -5.80     17.97 o 
  -4  14  10       20.41       16.10     10.56 o 
  -3  14  10       13.47        4.70      6.15 o 
  -2  14  10        2.54       -0.35      6.08 o 
  -1  14  10        3.26       10.02      4.69 o 
   0  14  10      250.98      262.91     12.88 o 
   1  14  10        2.19        1.16      4.46 o 
   2  14  10        2.43       -3.40     13.66 o 
   3  14  10       62.11       60.67      6.97 o 
   4  14  10        0.88       -4.96     23.55 o 
  -4  15  10        7.69      -10.39     14.59 o 
  -3  15  10      249.61      237.32     18.99 o 
  -2  15  10      157.56      147.22     12.12 o 
  -1  15  10       57.39       70.64      7.74 o 
   0  15  10       27.86       31.40      7.57 o 
   1  15  10       59.25       62.11      7.55 o 
   2  15  10      158.43      158.04     14.02 o 
   3  15  10        0.06        0.11      6.63 o 
   4  15  10        2.16       52.06     38.43 o 
  -4  16  10       87.90      111.18     35.05 o 
  -3  16  10      130.10      125.09     15.33 o 
  -2  16  10      349.62      417.72     29.87 o 
  -1  16  10        2.86       -2.39      5.33 o 
   0  16  10        6.72        9.04      4.44 o 
   1  16  10       73.18       70.97      8.11 o 
   2  16  10      374.89      383.91     36.31 o 
   3  16  10        4.05        3.00      7.24 o 
  -3  17  10      121.60      149.79     30.47 o 
  -2  17  10       60.89       75.49     11.74 o 
  -1  17  10       22.94       18.42      6.89 o 
   0  17  10       33.90       18.71      6.12 o 
   1  17  10      114.33      135.85     15.46 o 
   2  17  10       45.11       28.51     10.72 o 
   3  17  10       25.07       24.79     29.75 o 
  -3  18  10      148.13      129.14     35.74 o 
  -2  18  10        7.49       15.55     12.80 o 
  -1  18  10        1.99       18.22      9.38 o 
   0  18  10       17.89       10.01      7.62 o 
   1  18  10       11.43       -3.35      7.10 o 
   2  18  10        4.54       37.60     21.69 o 
  -2  19  10      130.23      146.26     38.12 o 
  -1  19  10      183.64      209.88     39.18 o 
   0  19  10       37.67       13.35     22.31 o 
   1  19  10      163.58      154.45     24.42 o 
  -7   1  11      151.69      156.19     28.92 o 
  -6   1  11        1.97       18.05      7.37 o 
  -5   1  11      562.61      555.89     22.85 o 
  -4   1  11      379.62      355.50     20.29 o 
  -3   1  11       76.23       67.85      6.18 o 
  -2   1  11     1447.43     1442.46     37.21 o 
  -1   1  11      106.27       87.48      4.70 o 
   0   1  11        3.23        4.59      1.43 o 
   1   1  11      616.14      577.14     16.11 o 
   2   1  11      620.19      619.60     16.46 o 
   3   1  11      267.05      276.05      9.00 o 
   4   1  11      534.83      508.79     22.03 o 
   5   1  11        6.70        7.13      3.19 o 
  -7   2  11       29.40        6.57      9.82 o 
  -6   2  11       79.25       77.22     10.69 o 
  -5   2  11       61.39       50.59      7.46 o 
  -4   2  11     1238.45     1206.40     38.11 o 
  -3   2  11       21.07       26.80      4.30 o 
  -2   2  11      497.77      516.28     16.66 o 
  -1   2  11       16.76        6.00      2.81 o 
   0   2  11     2504.71     2512.44     47.12 o 
   1   2  11        0.08       -0.81      1.97 o 
   2   2  11      374.23      377.19     12.48 o 
   3   2  11      835.78      843.38     25.51 o 
   4   2  11      278.44      291.09     16.20 o 
   5   2  11       11.82        9.67      4.34 o 
  -7   3  11        0.67       -4.96     12.80 o 
  -6   3  11        0.01       -2.85      7.24 o 
  -5   3  11       11.56       15.89      6.68 o 
  -4   3  11        8.13        4.97      4.67 o 
  -3   3  11       81.74       87.42      7.12 o 
  -2   3  11      181.74      174.08      8.32 o 
  -1   3  11       68.09       78.14      4.83 o 
   0   3  11      100.25      119.39      4.10 o 
   1   3  11      137.87      144.85      6.71 o 
   2   3  11      259.65      262.34      9.56 o 
   3   3  11      328.67      316.51     12.71 o 
   4   3  11      116.79       94.18     16.73 o 
   5   3  11       23.84       19.94      5.04 o 
  -7   4  11        3.00       11.16     18.59 o 
  -6   4  11       87.90       90.06     11.91 o 
  -5   4  11      284.60      272.44     16.65 o 
  -4   4  11       13.09       10.45     12.88 o 
  -3   4  11       20.99       15.80      4.49 o 
  -2   4  11        4.02        0.05      6.43 o 
  -1   4  11       22.67       30.03      4.65 o 
   0   4  11      137.72      109.84      6.26 o 
   1   4  11      260.08      310.81     10.46 o 
   2   4  11        1.43       -1.70      2.01 o 
   3   4  11      455.42      490.61     18.11 o 
   4   4  11       19.25       17.75      3.87 o 
   5   4  11       77.37       88.07      9.17 o 
  -7   5  11       38.37       53.30     21.07 o 
  -6   5  11        0.05        3.36      8.56 o 
  -5   5  11      458.46      467.88     25.94 o 
  -4   5  11       94.48       86.12      6.84 o 
  -3   5  11      758.75      783.89     23.03 o 
  -2   5  11        2.51        0.08      3.60 o 
  -1   5  11      161.36      124.10      6.09 o 
   0   5  11        0.54        0.63      2.33 o 
   1   5  11     2688.72     2727.90     66.96 o 
   2   5  11       88.34       93.86     10.02 o 
   3   5  11        0.06        0.58      3.64 o 
   4   5  11       10.00        6.47      3.87 o 
   5   5  11      245.95      267.57     27.89 o 
  -7   6  11       15.89       29.75     17.35 o 
  -6   6  11        0.02        3.97      8.09 o 
  -5   6  11      601.98      632.42     30.99 o 
  -4   6  11      196.02      190.92     10.01 o 
  -3   6  11      322.91      333.68     13.53 o 
  -2   6  11        0.26        1.87      3.24 o 
  -1   6  11       26.27       24.62      3.95 o 
   0   6  11       48.26       51.77      3.37 o 
   1   6  11        3.83        3.20      2.36 o 
   2   6  11       18.56       12.95      4.10 o 
   3   6  11      882.72      927.11     33.86 o 
   4   6  11       88.77       93.80      7.11 o 
   5   6  11        0.20        0.00      6.20 o 
  -6   7  11        1.82       -6.12      6.12 o 
  -5   7  11      196.14      205.30     17.46 o 
  -4   7  11      295.12      295.29     17.00 o 
  -3   7  11      405.54      425.11     24.15 o 
  -2   7  11      410.87      396.26     14.49 o 
  -1   7  11      154.18      176.79      8.59 o 
   0   7  11        0.22       -0.18      1.95 o 
   1   7  11      447.96      465.15     17.53 o 
   2   7  11      484.41      466.37     15.23 o 
   3   7  11        3.46        3.72      2.87 o 
   4   7  11       52.27       49.43      7.44 o 
   5   7  11       12.78       16.11      5.26 o 
  -6   8  11       66.98       72.68     19.21 o 
  -5   8  11      103.00       87.61     10.53 o 
  -4   8  11      553.79      642.90     27.80 o 
  -3   8  11     2425.49     2376.13     70.11 o 
  -2   8  11     2973.01     3065.48     77.47 o 
  -1   8  11     1602.49     1690.72     47.04 o 
   0   8  11      769.04      868.15     38.39 o 
   1   8  11      261.99      271.17     10.20 o 
   2   8  11     1032.92     1106.55     31.99 o 
   3   8  11       21.94       13.67      7.02 o 
   4   8  11      126.45      144.43     11.45 o 
   5   8  11       40.70       25.59     11.95 o 
  -6   9  11        0.00      -13.63     14.87 o 
  -5   9  11       60.39       53.40      8.55 o 
  -4   9  11      263.41      270.86     17.30 o 
  -3   9  11      204.39      208.26     16.65 o 
  -2   9  11      741.80      820.16     40.12 o 
  -1   9  11      585.82      596.68     19.76 o 
   0   9  11      488.30      493.16     15.39 o 
   1   9  11        0.54       -1.57      2.62 o 
   2   9  11        4.66        2.75      5.19 o 
   3   9  11        2.32        2.89      3.37 o 
   4   9  11      239.91      268.13     30.37 o 
   5   9  11        0.68       -8.68      8.68 o 
  -6  10  11       95.44       61.98     23.55 o 
  -5  10  11       54.54       38.26      8.32 o 
  -4  10  11       78.25       57.96      9.82 o 
  -3  10  11      203.87      204.76     16.01 o 
  -2  10  11      563.22      563.68     28.85 o 
  -1  10  11     1536.46     1614.22     39.77 o 
   0  10  11        0.17       -1.13      3.94 o 
   1  10  11       26.20       28.01      8.98 o 
   2  10  11      479.84      477.47     17.51 o 
   3  10  11       86.49       83.14      7.19 o 
   4  10  11       64.71       57.33      8.63 o 
   5  10  11        2.12       -3.72      8.68 o 
  -6  11  11       89.07      116.70     35.95 o 
  -5  11  11      191.34      225.63     24.72 o 
  -4  11  11       67.56       51.17      9.82 o 
  -3  11  11       17.06       10.63      5.96 o 
  -2  11  11        2.69        0.44      7.87 o 
  -1  11  11      999.53     1037.79     26.29 o 
   0  11  11       16.50       31.19      3.92 o 
   1  11  11      360.41      339.49     14.01 o 
   2  11  11      213.22      221.73     10.20 o 
   3  11  11        3.50        8.13      4.53 o 
   4  11  11       31.59       29.89      7.11 o 
   5  11  11      103.72      100.40     24.79 o 
  -5  12  11        3.36       -5.75     16.76 o 
  -4  12  11       96.94      104.12     15.92 o 
  -3  12  11       39.74       47.53     11.27 o 
  -2  12  11       44.81       39.11      6.26 o 
  -1  12  11       11.42        7.93      5.01 o 
   0  12  11      400.18      437.17     18.90 o 
   1  12  11       82.71       77.63      6.62 o 
   2  12  11        6.55        5.35      6.20 o 
   3  12  11       34.47       37.06      4.36 o 
   4  12  11       39.69       33.47     12.40 o 
  -5  13  11       74.01      113.19     40.90 o 
  -4  13  11        1.57        8.75      8.47 o 
  -3  13  11      291.62      279.67     18.43 o 
  -2  13  11       21.29       13.68      4.76 o 
  -1  13  11       48.48       33.56     12.52 o 
   0  13  11       28.61       36.01      5.01 o 
   1  13  11      200.63      191.23     11.37 o 
   2  13  11       58.39       40.66      6.38 o 
   3  13  11       49.93       52.14      5.58 o 
   4  13  11       19.15        9.92     14.87 o 
  -5  14  11        3.53      -13.63     16.50 o 
  -4  14  11       85.93       63.37     21.47 o 
  -3  14  11       10.30        5.34      6.40 o 
  -2  14  11      735.26      806.10     46.26 o 
  -1  14  11        0.46       -3.89      3.89 o 
   0  14  11       16.65       22.85      4.84 o 
   1  14  11       18.12       24.70      5.75 o 
   2  14  11      217.57      219.75     16.38 o 
   3  14  11       32.69       23.43      7.61 o 
   4  14  11        9.35       11.16     22.31 o 
  -4  15  11       35.09       12.57     14.03 o 
  -3  15  11      371.83      402.86     31.51 o 
  -2  15  11        0.17       -1.94      6.28 o 
  -1  15  11       52.59       51.74     10.38 o 
   0  15  11       58.59       55.91      8.91 o 
   1  15  11        2.90        3.49      4.30 o 
   2  15  11       93.94       86.70      9.82 o 
   3  15  11      184.06      152.58     39.81 o 
  -4  16  11       53.02       32.63     30.99 o 
  -3  16  11       51.37       39.19     15.66 o 
  -2  16  11       51.55       61.02      9.73 o 
  -1  16  11        0.02       -5.65      5.65 o 
   0  16  11       27.25       30.90      6.44 o 
   1  16  11       59.64       55.33     21.81 o 
   2  16  11       16.58       12.40      7.11 o 
   3  16  11       13.67       13.63     26.03 o 
  -3  17  11       54.93       77.51     20.12 o 
  -2  17  11       37.09       27.73     13.84 o 
  -1  17  11      459.28      473.68     49.16 o 
   0  17  11      303.13      318.28     31.42 o 
   1  17  11        0.02       -8.79     13.70 o 
   2  17  11      220.89      210.90     43.32 o 
  -3  18  11        8.88       -8.68     23.55 o 
  -2  18  11      169.85      199.29     43.80 o 
  -1  18  11        0.53      -10.09     10.09 o 
   0  18  11      218.74      233.85     36.32 o 
   1  18  11       51.36       50.72     13.36 o 
   2  18  11       89.67       88.01     43.38 o 
  -1  19  11       96.99       87.78     18.56 o 
   0  19  11       15.56       12.12     11.24 o 
  -7   0  12        4.30       16.11     14.87 o 
  -6   0  12      243.48      304.83     35.96 o 
  -5   0  12      314.44      326.13     24.09 o 
  -4   0  12      348.01      316.83     17.07 o 
  -3   0  12      585.18      557.47     23.66 o 
  -2   0  12       12.05       16.90      4.76 o 
  -1   0  12     3267.97     3314.40     99.50 o 
   0   0  12     2264.73     2390.29    119.61 o 
   1   0  12       80.96       94.63      9.17 o 
   2   0  12      126.63      110.29      7.44 o 
   3   0  12      944.95      978.80     40.58 o 
   4   0  12      872.28      871.39     58.26 o 
   5   0  12      388.21      415.24     52.06 o 
  -7   1  12       88.91       92.96     26.03 o 
  -6   1  12        1.92        0.06      6.62 o 
  -5   1  12        1.09        5.18      5.82 o 
  -4   1  12       51.80       44.89      6.12 o 
  -3   1  12       73.90       69.38      6.38 o 
  -2   1  12       62.57       56.09      7.07 o 
  -1   1  12      582.85      544.63     15.06 o 
   0   1  12      267.43      299.57     22.01 o 
   1   1  12      890.12      946.88     27.88 o 
   2   1  12        1.74       -1.24      3.22 o 
   3   1  12      138.18      130.79      5.12 o 
   4   1  12      539.40      612.79     36.69 o 
   5   1  12        0.32        3.26      7.49 o 
  -7   2  12        9.44       17.39     26.65 o 
  -6   2  12       53.24       55.09     10.69 o 
  -5   2  12       70.17       70.80      8.14 o 
  -4   2  12       71.05       74.58      7.16 o 
  -3   2  12      321.88      350.48     12.61 o 
  -2   2  12       91.34      115.29      8.05 o 
  -1   2  12      330.32      306.68      9.81 o 
   0   2  12        5.38       13.41      1.75 o 
   1   2  12      430.95      411.30     14.12 o 
   2   2  12       26.20       29.86      4.29 o 
   3   2  12        1.71        4.57      1.18 o 
   4   2  12      162.97      175.66     11.61 o 
   5   2  12       29.31       33.65      7.01 o 
  -7   3  12        0.46      -10.97     10.97 o 
  -6   3  12       42.91       39.42      9.07 o 
  -5   3  12      253.52      242.90     19.68 o 
  -4   3  12     1533.58     1510.13     44.15 o 
  -3   3  12       90.76      163.15     10.74 o 
  -2   3  12        0.31       -0.36      3.67 o 
  -1   3  12      235.97      229.16      8.48 o 
   0   3  12      544.56      554.27     14.38 o 
   1   3  12       32.78       36.61      4.49 o 
   2   3  12     1601.44     1561.43     43.71 o 
   3   3  12        0.07       -0.67      1.62 o 
   4   3  12       60.84       50.41      5.04 o 
   5   3  12       22.48       31.63      6.53 o 
  -7   4  12        2.56      -14.87     14.87 o 
  -6   4  12       13.46       26.86      9.12 o 
  -5   4  12       65.27       53.63      8.77 o 
  -4   4  12     1077.21     1084.54     38.72 o 
  -3   4  12      310.39      281.47     21.65 o 
  -2   4  12       78.24       94.35      7.00 o 
  -1   4  12      816.36      794.82     21.17 o 
   0   4  12      538.15      540.75     14.01 o 
   1   4  12      435.93      450.76     14.14 o 
   2   4  12      227.09      221.43     10.38 o 
   3   4  12      410.04      396.04     17.97 o 
   4   4  12      278.08      276.46     16.38 o 
   5   4  12        4.50        2.48      3.19 o 
  -7   5  12       42.63       30.99     23.55 o 
  -6   5  12        1.03       -0.73      7.97 o 
  -5   5  12       10.18       -2.31      5.60 o 
  -4   5  12      103.46      125.48      8.86 o 
  -3   5  12        0.35        3.89      4.71 o 
  -2   5  12        0.51       -0.30      3.89 o 
  -1   5  12      240.66      249.16      9.32 o 
   0   5  12      648.03      636.79     16.06 o 
   1   5  12      175.13      187.26      7.98 o 
   2   5  12       27.16       24.54      5.01 o 
   3   5  12       41.64       39.24      4.19 o 
   4   5  12       90.38       90.59      7.11 o 
   5   5  12        7.27       12.68      7.86 o 
  -6   6  12        0.06        1.89      8.84 o 
  -5   6  12        1.59        1.81      6.17 o 
  -4   6  12      513.83      509.80     19.73 o 
  -3   6  12       60.63       60.21      6.51 o 
  -2   6  12      194.55      189.62      8.83 o 
  -1   6  12      277.06      270.95     10.38 o 
   0   6  12      700.45      637.41     16.21 o 
   1   6  12      119.09      102.57      4.60 o 
   2   6  12     2039.26     2218.82     69.26 o 
   3   6  12     1007.60     1043.47     38.35 o 
   4   6  12       41.17       29.82      3.78 o 
   5   6  12       73.19       95.28     21.07 o 
  -6   7  12       73.75       77.32     16.58 o 
  -5   7  12        5.56       -6.07      6.07 o 
  -4   7  12        8.63       10.74      5.66 o 
  -3   7  12      215.92      188.67     10.41 o 
  -2   7  12        8.53       15.67      4.07 o 
  -1   7  12      126.21      131.04      7.34 o 
   0   7  12      930.42      989.34     23.93 o 
   1   7  12      236.04      257.68      9.25 o 
   2   7  12       59.54       55.22      6.44 o 
   3   7  12      250.00      263.34     12.03 o 
   4   7  12       77.88       89.51      7.83 o 
   5   7  12        0.01       -5.75      9.92 o 
  -6   8  12       28.30       31.75     13.40 o 
  -5   8  12        0.97        6.58      6.57 o 
  -4   8  12      309.71      338.46     31.28 o 
  -3   8  12       53.53       48.88      6.38 o 
  -2   8  12      342.30      335.21     12.74 o 
  -1   8  12     1458.49     1494.86     38.31 o 
   0   8  12       14.20        3.88      2.68 o 
   1   8  12      578.04      580.81     17.11 o 
   2   8  12        1.02        3.59      2.83 o 
   3   8  12        0.21        3.83      6.16 o 
   4   8  12       15.35       11.71      4.20 o 
   5   8  12       14.61        3.52      8.09 o 
  -6   9  12        9.50        6.20     16.11 o 
  -5   9  12      197.28      212.07     22.92 o 
  -4   9  12      102.31      111.47     11.90 o 
  -3   9  12      145.17      148.29     11.50 o 
  -2   9  12     1331.97     1281.60     39.17 o 
  -1   9  12      376.23      369.31     15.76 o 
   1   9  12      375.76      390.56     13.45 o 
   2   9  12       58.07       43.31      3.94 o 
   3   9  12      332.39      339.85     19.04 o 
   4   9  12       17.77       15.11      4.23 o 
   5   9  12        6.56       14.87     13.63 o 
  -6  10  12        7.27       40.90     21.07 o 
  -5  10  12      121.51      143.28     17.40 o 
  -4  10  12      624.56      670.62     50.57 o 
  -3  10  12       14.54       14.74      6.11 o 
  -2  10  12     1207.28     1195.21     42.55 o 
  -1  10  12      492.58      500.89     28.95 o 
   0  10  12       18.43       17.74      8.23 o 
   1  10  12      181.77      203.22     12.88 o 
   2  10  12        0.97        7.96      3.08 o 
   3  10  12      111.64      133.23     14.17 o 
   4  10  12       55.93       52.70     10.66 o 
   5  10  12       73.53       54.54     17.35 o 
  -6  11  12       26.72      -28.51     28.51 o 
  -5  11  12       27.71       26.33     13.66 o 
  -4  11  12       10.32       18.28     11.16 o 
  -3  11  12      298.16      322.77     18.41 o 
  -2  11  12      599.90      568.23     21.36 o 
  -1  11  12        0.12       -3.19      3.19 o 
   0  11  12       66.43       80.31      5.89 o 
   1  11  12        0.06       -2.57      3.08 o 
   2  11  12      178.38      172.05     16.53 o 
   3  11  12       29.09       17.65      4.68 o 
   4  11  12        2.77       -8.68      8.68 o 
   5  11  12       90.91       63.22     34.71 o 
  -5  12  12       19.63       25.18      9.20 o 
  -4  12  12       23.94       31.82      9.56 o 
  -3  12  12      663.74      722.79     35.53 o 
  -2  12  12       59.36       44.85      5.23 o 
  -1  12  12       52.43       51.45      6.62 o 
   0  12  12      381.37      372.80     13.69 o 
   1  12  12       67.30       59.69      9.84 o 
   2  12  12       17.72       16.14      5.90 o 
   3  12  12      191.78      215.26     16.34 o 
   4  12  12       15.72       28.51     13.63 o 
  -5  13  12      116.48      132.73     37.77 o 
  -4  13  12      179.00      212.23     21.33 o 
  -3  13  12       31.18       20.55      7.16 o 
  -2  13  12     1200.73     1303.62     52.29 o 
  -1  13  12      106.36      105.22      7.78 o 
   0  13  12      155.88      182.10     11.81 o 
   1  13  12       13.08       33.10      5.47 o 
   2  13  12      192.17      192.68     14.82 o 
   3  13  12       19.74        7.44      8.68 o 
   4  13  12        1.12      -12.40     12.40 o 
  -5  14  12       47.82       27.17     26.65 o 
  -4  14  12        8.73       19.47     10.43 o 
  -3  14  12       34.78       39.87      9.66 o 
  -2  14  12       10.08        9.02      5.30 o 
  -1  14  12      194.99      194.54     13.41 o 
   0  14  12       56.27       65.12      7.05 o 
   1  14  12        1.20       -1.58      4.97 o 
   2  14  12       36.14       23.12      5.95 o 
   3  14  12        7.01       -4.96      9.92 o 
   4  14  12        6.74       -2.48     29.75 o 
  -4  15  12       72.00       74.44     32.11 o 
  -3  15  12       81.88       79.11     15.27 o 
  -2  15  12       67.77       70.48      9.54 o 
  -1  15  12       43.88       30.95      9.85 o 
   0  15  12       79.94       75.09      9.30 o 
   1  15  12       14.50       18.77      5.95 o 
   2  15  12       12.67       10.49      5.65 o 
   3  15  12       45.38       29.75     28.51 o 
  -4  16  12       77.06       80.57     27.10 o 
  -3  16  12       51.84       48.94     12.93 o 
  -2  16  12      382.53      422.78     40.56 o 
  -1  16  12      828.36      887.62     55.30 o 
   0  16  12        0.59        6.34      4.50 o 
   1  16  12      423.48      425.93     40.32 o 
   2  16  12        2.26        6.94      9.92 o 
   3  16  12       11.84      -29.75     34.71 o 
  -3  17  12      314.24      308.08     63.25 o 
  -2  17  12       63.19       40.46     15.88 o 
  -1  17  12       34.39       28.76     10.31 o 
   0  17  12       51.10       45.48     10.32 o 
   1  17  12       25.88       15.66      8.61 o 
   2  17  12        8.36       50.82     34.71 o 
  -2  18  12        1.57       19.09     14.44 o 
  -1  18  12        0.00       -3.23     10.54 o 
   0  18  12       17.42       37.10     12.15 o 
   1  18  12       19.15       27.24     17.83 o 
  -7   1  13       38.98       22.19     13.40 o 
  -6   1  13      140.98      146.98     17.23 o 
  -5   1  13        1.77        5.68      7.87 o 
  -4   1  13       92.26       91.13      8.10 o 
  -3   1  13       35.14       43.06      8.32 o 
  -2   1  13      284.92      255.32      9.64 o 
  -1   1  13        0.10        1.32      4.65 o 
   0   1  13     1471.07     1549.44     39.58 o 
   1   1  13      311.49      284.21     11.08 o 
   2   1  13      858.89      869.03     28.40 o 
   3   1  13      449.37      431.46     14.86 o 
   4   1  13       40.22       41.98      4.38 o 
   5   1  13      119.42      103.27     11.81 o 
  -7   2  13       11.50       13.83     13.63 o 
  -6   2  13        7.68        5.04     16.05 o 
  -5   2  13      489.15      503.83     26.22 o 
  -4   2  13       20.50       10.92      5.55 o 
  -3   2  13      321.00      326.18     16.82 o 
  -2   2  13        0.31        3.94      4.30 o 
  -1   2  13      373.07      396.60     23.80 o 
   0   2  13        0.71        1.14      1.05 o 
   1   2  13      471.61      451.46     15.90 o 
   2   2  13       92.00      103.95      5.76 o 
   3   2  13      186.69      185.45      6.73 o 
   4   2  13       22.38       16.11      3.87 o 
   5   2  13       14.59       15.94      5.95 o 
  -7   3  13       31.11       16.41     14.70 o 
  -6   3  13       17.50       15.03      8.70 o 
  -5   3  13       46.72       42.64      7.57 o 
  -4   3  13        9.52        5.71      5.39 o 
  -3   3  13      223.35      229.40     11.61 o 
  -2   3  13      136.18      129.54      8.34 o 
  -1   3  13        1.34        0.37      2.50 o 
   0   3  13      320.27      334.78     14.67 o 
   1   3  13      488.74      508.69     18.05 o 
   2   3  13      506.36      515.24     18.55 o 
   3   3  13       76.36       83.75      7.81 o 
   4   3  13      222.61      186.51     21.69 o 
   5   3  13       11.98       24.65      8.68 o 
  -7   4  13        8.61       18.17     16.73 o 
  -6   4  13        0.01       17.04      9.19 o 
  -5   4  13      162.45      148.72     12.35 o 
  -4   4  13       18.25       16.19      6.08 o 
  -3   4  13      791.11      793.55     27.29 o 
  -2   4  13       36.87       27.23      4.86 o 
  -1   4  13       45.73       42.03      4.56 o 
   0   4  13        5.99        6.34      1.47 o 
   1   4  13       35.79       23.49      3.63 o 
   2   4  13       55.07       55.12      4.62 o 
   3   4  13      637.20      706.33     32.99 o 
   4   4  13       16.34       14.87      3.87 o 
   5   4  13      182.78      156.11     24.79 o 
  -6   5  13      159.30      141.17     19.14 o 
  -5   5  13       26.85       13.72      6.73 o 
  -4   5  13      239.63      246.53     13.79 o 
  -3   5  13      191.07      174.63     12.92 o 
  -2   5  13       84.93       97.18      6.61 o 
  -1   5  13      345.33      367.16     12.93 o 
   0   5  13      727.22      722.03     17.77 o 
   1   5  13      293.30      298.60     11.29 o 
   2   5  13       51.52       52.05      4.25 o 
   3   5  13       67.89       62.23      5.49 o 
   4   5  13      155.24      198.38     13.55 o 
   5   5  13       68.87       57.88     18.59 o 
  -6   6  13        0.35        6.54     12.40 o 
  -5   6  13       37.34       33.15      7.81 o 
  -4   6  13      346.63      330.03     15.28 o 
  -3   6  13       88.00       62.62     11.09 o 
  -2   6  13        4.78        8.83      5.90 o 
  -1   6  13      115.09      117.36      6.52 o 
   0   6  13        8.00        8.85      1.92 o 
   1   6  13        3.93        6.29      3.91 o 
   2   6  13      292.29      291.46     18.65 o 
   3   6  13        0.34        1.89      6.27 o 
   4   6  13       62.07       56.01      6.43 o 
   5   6  13      207.68      195.82     29.08 o 
  -6   7  13       84.94      106.99     24.17 o 
  -5   7  13        1.02       -0.95      6.41 o 
  -4   7  13        4.03       -7.92      9.52 o 
  -3   7  13      308.40      305.58     27.55 o 
  -2   7  13     1679.06     1626.44     47.36 o 
  -1   7  13      249.42      255.22     10.48 o 
   0   7  13      292.58      311.37     10.54 o 
   1   7  13      117.74      114.89      6.27 o 
   2   7  13      842.15      823.09     28.65 o 
   3   7  13        5.89        8.69      4.50 o 
   4   7  13        3.06        4.96      3.09 o 
   5   7  13       93.20       81.17     21.07 o 
  -6   8  13        0.08       10.99      9.82 o 
  -5   8  13      176.88      219.16     20.92 o 
  -4   8  13       16.93       19.52      7.45 o 
  -3   8  13      753.57      723.39     25.67 o 
  -2   8  13        1.61       -1.76      7.48 o 
  -1   8  13      754.19      734.35     21.35 o 
   0   8  13       90.75       92.21      5.45 o 
   1   8  13       12.11       18.30      3.05 o 
   2   8  13      159.46      167.70     11.63 o 
   3   8  13      201.79      235.19     16.26 o 
   4   8  13        0.42       -2.00      8.07 o 
   5   8  13        0.64        0.00      8.68 o 
  -6   9  13       21.02        6.20     17.35 o 
  -5   9  13       43.88       41.03      9.26 o 
  -4   9  13       19.88        3.17      7.74 o 
  -3   9  13      424.26      395.70     21.40 o 
  -2   9  13      463.84      456.26     38.25 o 
  -1   9  13      243.67      219.28      9.97 o 
   0   9  13      947.74      989.58     35.75 o 
   1   9  13      458.53      438.91     18.46 o 
   2   9  13        0.57       -1.26      3.05 o 
   3   9  13        0.01       -2.78      7.23 o 
   4   9  13      194.51      179.00     20.34 o 
   5   9  13        1.87       -3.72      9.92 o 
  -6  10  13      179.17      214.44     50.82 o 
  -5  10  13       64.45       65.78     13.49 o 
  -4  10  13        3.12       14.98      9.82 o 
  -3  10  13       64.80       42.74      7.44 o 
  -2  10  13        2.78       -5.08      5.08 o 
  -1  10  13        6.12        6.34      3.78 o 
   0  10  13       90.88      118.70     10.80 o 
   1  10  13      248.02      210.93      9.81 o 
   2  10  13        7.37        8.44      3.22 o 
   3  10  13        0.05        9.70      8.13 o 
   4  10  13        3.90       -4.96      7.44 o 
   5  10  13       14.39       17.35     19.83 o 
  -5  11  13       90.35       99.08     19.04 o 
  -4  11  13      927.50     1022.07    102.47 o 
  -3  11  13       82.31       76.73     24.17 o 
  -2  11  13      381.86      429.03     17.53 o 
  -1  11  13       57.19       40.55     10.56 o 
   0  11  13      129.70      113.21      6.76 o 
   1  11  13        2.44        3.53      6.80 o 
   2  11  13      172.62      177.16     10.25 o 
   3  11  13        9.86        8.68      7.44 o 
   4  11  13       70.48       48.34     16.11 o 
  -5  12  13      107.66      116.52     34.71 o 
  -4  12  13       15.53       -4.34      9.33 o 
  -3  12  13     1557.88     1705.01    109.16 o 
  -2  12  13      109.31      107.62      8.50 o 
  -1  12  13      128.46      144.07      8.98 o 
   0  12  13       44.39       38.71      4.90 o 
   1  12  13      197.48      202.89     12.36 o 
   2  12  13       76.00       68.95      7.15 o 
   3  12  13       33.50       27.27      8.68 o 
   4  12  13        8.82       26.03     13.63 o 
  -5  13  13        0.01       -8.62     20.58 o 
  -4  13  13      282.41      285.82     31.78 o 
  -3  13  13      469.30      423.58     30.47 o 
  -2  13  13      114.80      101.25      9.71 o 
  -1  13  13        3.66       -2.66      4.13 o 
   0  13  13       22.54       33.34      5.32 o 
   1  13  13        2.97        4.71      4.90 o 
   2  13  13      288.15      299.17     23.12 o 
   3  13  13       16.11       13.63      9.92 o 
   4  13  13        5.19       13.63     11.16 o 
  -4  14  13        1.58       12.75     11.99 o 
  -3  14  13        3.29        5.77      7.75 o 
  -2  14  13        1.80       -0.52      4.83 o 
  -1  14  13      177.51      180.47     13.05 o 
   0  14  13       88.85       86.33      9.08 o 
   1  14  13      203.47      213.95     17.46 o 
   2  14  13       22.93       22.67      6.20 o 
   3  14  13       66.30       54.54     22.31 o 
  -4  15  13       13.98       21.02     28.51 o 
  -3  15  13      175.87      178.06     29.70 o 
  -2  15  13       86.88      106.76     11.82 o 
  -1  15  13       20.28       15.54      5.61 o 
   0  15  13      829.91      908.99     55.51 o 
   1  15  13        1.87       -2.14      4.76 o 
   2  15  13      134.28      136.41     16.58 o 
   3  15  13       81.38       63.22     35.95 o 
  -3  16  13       69.13       46.82     12.74 o 
  -2  16  13       28.28       11.61      8.29 o 
  -1  16  13        0.01       -6.96      6.96 o 
   0  16  13        1.28       -2.99      5.96 o 
   1  16  13        8.61        6.85      6.53 o 
   2  16  13      106.41       89.25     27.27 o 
  -3  17  13       12.69       -9.56     20.82 o 
  -2  17  13      382.31      440.92     74.25 o 
  -1  17  13       15.61       10.54     10.09 o 
   0  17  13       93.18       91.13     15.61 o 
   1  17  13       67.44       51.05     13.70 o 
   2  17  13       15.62       -2.48     26.03 o 
  -2  18  13       57.95       47.14     25.76 o 
  -1  18  13      230.49      290.85     41.96 o 
   0  18  13       65.35       69.84     19.21 o 
   1  18  13       85.79       90.68     21.91 o 
  -7   0  14        0.38       -1.24     16.11 o 
  -6   0  14        4.36       -0.79     11.16 o 
  -5   0  14      157.93      147.88     16.11 o 
  -4   0  14       28.62       47.92      9.64 o 
  -3   0  14      148.72      139.32     10.93 o 
  -2   0  14        0.11        1.24      4.13 o 
  -1   0  14      746.53      668.17     35.95 o 
   0   0  14       18.88       21.01      3.72 o 
   1   0  14      548.68      561.08     33.74 o 
   2   0  14       52.94       52.53      7.41 o 
   3   0  14     1219.09     1311.17     53.58 o 
   4   0  14      149.54      131.39     12.40 o 
   5   0  14      136.24      126.43     33.47 o 
  -7   1  14       20.42       14.17     26.65 o 
  -6   1  14       17.34       17.26      8.15 o 
  -5   1  14       11.95       -0.65      6.97 o 
  -4   1  14      255.23      258.69     15.49 o 
  -3   1  14       77.70       67.62      5.80 o 
  -2   1  14        0.03        0.56      3.35 o 
  -1   1  14      182.02      216.58     11.63 o 
   0   1  14      825.77      908.33     24.80 o 
   1   1  14       46.53       39.90      4.08 o 
   2   1  14      266.06      275.10     11.35 o 
   3   1  14      427.91      428.96     18.11 o 
   4   1  14      428.58      473.41     31.11 o 
   5   1  14        2.82        8.68     13.63 o 
  -6   2  14        7.05        7.86      8.89 o 
  -5   2  14      211.18      193.00     14.78 o 
  -4   2  14      403.88      402.90     17.80 o 
  -3   2  14        7.22       -5.77      8.23 o 
  -2   2  14       41.75       52.61      4.90 o 
  -1   2  14      796.74      856.98     23.05 o 
   0   2  14      217.86      207.05      8.07 o 
   1   2  14      327.94      331.51     13.96 o 
   2   2  14      315.23      333.45     13.24 o 
   3   2  14       31.44       32.37      5.01 o 
   4   2  14      136.67      129.97     10.05 o 
   5   2  14       45.24       55.78     27.27 o 
  -6   3  14      322.85      334.39     36.23 o 
  -5   3  14      348.03      356.40     26.71 o 
  -4   3  14     1013.15      936.63     36.86 o 
  -3   3  14       95.96       95.51      8.38 o 
  -2   3  14       10.24        5.77      5.37 o 
  -1   3  14       12.36        7.71      3.10 o 
   0   3  14      428.58      403.95     10.90 o 
   1   3  14     1892.31     1901.91     53.78 o 
   2   3  14       60.80       52.09      5.73 o 
   3   3  14        0.31        1.48      1.61 o 
   4   3  14       22.08       20.28      3.04 o 
   5   3  14        4.05       -6.20     16.11 o 
  -6   4  14       65.22       60.22     12.65 o 
  -5   4  14      400.75      397.32     31.60 o 
  -4   4  14       11.59        8.19      8.19 o 
  -3   4  14      143.80      117.15      9.13 o 
  -2   4  14        4.28        8.50      4.51 o 
  -1   4  14       36.28       38.47      4.27 o 
   0   4  14       50.16       49.50      5.93 o 
   1   4  14     1754.67     1874.86     54.32 o 
   2   4  14      106.69      100.17      9.84 o 
   3   4  14      164.84      150.60     12.71 o 
   4   4  14        8.01        6.49      1.82 o 
   5   4  14       13.07       12.40     17.35 o 
  -6   5  14       11.15       -3.16      9.52 o 
  -5   5  14        9.49       11.46      8.32 o 
  -4   5  14       61.11       53.31      6.89 o 
  -3   5  14        2.69        3.83      5.48 o 
  -2   5  14      728.93      686.71     24.13 o 
  -1   5  14        4.81        3.98      3.58 o 
   0   5  14      144.75      117.13      5.19 o 
   1   5  14      193.91      174.82      9.01 o 
   2   5  14       14.01        6.85      2.49 o 
   3   5  14      157.22      149.42     11.13 o 
   4   5  14       26.14       23.72      5.41 o 
   5   5  14       72.33       51.88     20.58 o 
  -6   6  14        7.92        9.44     10.51 o 
  -5   6  14        0.15        7.40      7.15 o 
  -4   6  14      107.70      118.19     14.26 o 
  -3   6  14      434.96      410.56     19.62 o 
  -2   6  14      236.18      218.29     12.88 o 
  -1   6  14      846.65      822.05     26.77 o 
   0   6  14       32.85       19.04      3.17 o 
   1   6  14      521.22      494.37     17.74 o 
   2   6  14       10.59        7.94      2.87 o 
   3   6  14       11.02        5.07      4.50 o 
   4   6  14      116.51      157.63     17.19 o 
   5   6  14       94.20       69.02     23.12 o 
  -6   7  14        1.40       -2.48     16.73 o 
  -5   7  14       21.01       10.44      8.20 o 
  -4   7  14       19.01        9.09      7.34 o 
  -3   7  14       87.97       93.93     11.71 o 
  -2   7  14     1504.16     1472.15     42.72 o 
  -1   7  14      244.68      237.99     19.32 o 
   0   7  14      269.56      279.59     10.01 o 
   1   7  14       11.53        1.44      6.67 o 
   2   7  14      221.56      204.94      9.74 o 
   3   7  14       56.45       60.37      8.02 o 
   4   7  14       97.06      102.97     11.94 o 
   5   7  14      125.75      158.66     58.26 o 
  -6   8  14       11.43        6.80     12.51 o 
  -5   8  14        2.13        8.51      7.24 o 
  -4   8  14        4.21        6.03      6.80 o 
  -3   8  14      977.34      981.63     43.83 o 
  -2   8  14       78.59       80.39      7.31 o 
  -1   8  14        3.31        4.32      3.31 o 
   0   8  14       91.88       93.37      5.53 o 
   1   8  14      172.12      123.22      7.16 o 
   2   8  14       95.02       81.48      7.51 o 
   3   8  14        5.52        9.95      5.52 o 
   4   8  14        3.35       -7.70      7.70 o 
   5   8  14        1.28       17.35     23.55 o 
  -6   9  14      193.89      226.83     52.06 o 
  -5   9  14        2.39        1.24      7.65 o 
  -4   9  14        8.61       13.94      9.30 o 
  -3   9  14      136.44      150.23     11.69 o 
  -2   9  14        0.10        1.25      4.69 o 
  -1   9  14      137.40      149.08      8.81 o 
   0   9  14      986.62      980.49     34.05 o 
   1   9  14      254.67      278.06     12.43 o 
   2   9  14       22.29       16.60      7.34 o 
   3   9  14        3.72        7.30      7.04 o 
   4   9  14       32.54       20.36      9.21 o 
   5   9  14       15.50       26.03     26.03 o 
  -5  10  14      154.74      176.38     25.35 o 
  -4  10  14        0.45       -9.57      9.57 o 
  -3  10  14        1.01        1.06      5.43 o 
  -2  10  14       27.40       37.24      8.46 o 
  -1  10  14      150.62      152.66     10.47 o 
   0  10  14      121.10      143.27      7.98 o 
   1  10  14      937.36      859.47     30.08 o 
   2  10  14       81.10       75.69     11.09 o 
   3  10  14      318.61      306.91     27.13 o 
   4  10  14       36.35       24.79     11.16 o 
  -5  11  14        7.10       -0.41     11.24 o 
  -4  11  14        0.16        7.44     10.31 o 
  -3  11  14      167.92      151.57     16.06 o 
  -2  11  14      107.62       84.51     10.28 o 
  -1  11  14      338.08      325.04     21.83 o 
   0  11  14      237.22      248.14     12.91 o 
   1  11  14        9.86        7.96      4.14 o 
   2  11  14       23.31       24.92      7.73 o 
   3  11  14      200.04      167.34     21.07 o 
   4  11  14       29.74       14.87     12.40 o 
  -5  12  14       22.61       40.90     33.47 o 
  -4  12  14       61.57       55.06     15.49 o 
  -3  12  14      858.87      799.48     69.41 o 
  -2  12  14        4.30       12.74      8.95 o 
  -1  12  14        0.06       -1.02      3.82 o 
   0  12  14       52.54       50.49      5.62 o 
   1  12  14       47.40       42.13      7.59 o 
   2  12  14       66.38       64.83      6.85 o 
   3  12  14       53.52       66.93     13.63 o 
   4  12  14       11.10        6.20     11.16 o 
  -5  13  14       33.92       31.14     21.81 o 
  -4  13  14      521.00      512.43     59.65 o 
  -3  13  14      729.87      783.01     52.31 o 
  -2  13  14      449.82      510.56     30.59 o 
  -1  13  14      190.25      213.16     14.16 o 
   0  13  14      107.79       85.67      8.19 o 
   1  13  14       54.82       80.46      8.63 o 
   2  13  14       34.43       32.58      8.06 o 
   3  13  14      100.99      104.12     29.75 o 
  -4  14  14       81.42       58.91     21.98 o 
  -3  14  14      377.76      370.75     35.70 o 
  -2  14  14      625.56      616.66     42.65 o 
  -1  14  14        2.17        3.31      5.00 o 
   0  14  14       41.37       43.80      7.18 o 
   1  14  14       65.37       80.19     10.05 o 
   2  14  14       30.10       20.01      8.92 o 
   3  14  14       25.73       11.16     12.40 o 
  -4  15  14       29.98       37.68     24.09 o 
  -3  15  14       13.65        6.41     11.53 o 
  -2  15  14      133.72      132.09     19.12 o 
  -1  15  14       13.53        9.63      5.63 o 
   0  15  14       25.40       14.38      6.25 o 
   1  15  14       71.77       71.28     10.09 o 
   2  15  14       43.90       24.79     12.40 o 
   3  15  14        3.13        6.20     24.79 o 
  -3  16  14       40.06       69.25     39.66 o 
  -2  16  14        5.63        8.89      8.75 o 
  -1  16  14      143.93      144.49     19.64 o 
   0  16  14      100.37       81.53     15.42 o 
   1  16  14       28.06       27.77      9.72 o 
   2  16  14        1.22        4.96     33.47 o 
  -2  17  14       11.48        9.92     11.45 o 
  -1  17  14        1.18        3.61      8.75 o 
   0  17  14       55.27       43.07     13.70 o 
   1  17  14       38.34       28.51     20.45 o 
  -1  18  14       34.28       28.72     12.15 o 
   0  18  14        1.39       23.55     39.66 o 
  -6   1  15       75.84       79.96     12.56 o 
  -5   1  15      686.62      668.77     45.11 o 
  -4   1  15       68.45       61.26      6.88 o 
  -3   1  15       41.20       33.78      5.28 o 
  -2   1  15      701.95      685.46     22.05 o 
  -1   1  15      151.01      139.06      8.16 o 
   0   1  15      222.85      245.38      8.62 o 
   1   1  15     1029.64     1069.40     40.63 o 
   2   1  15      146.88      138.95      9.84 o 
   3   1  15      139.93      149.47      7.72 o 
   4   1  15        1.96       -0.99      2.06 o 
  -6   2  15        1.56        9.39      9.53 o 
  -5   2  15      128.06      124.78     13.66 o 
  -4   2  15      872.47      831.50     33.28 o 
  -3   2  15      468.61      480.41     16.68 o 
  -2   2  15      281.68      265.23     12.52 o 
  -1   2  15       91.49       78.48      8.30 o 
   0   2  15      519.79      512.92     18.79 o 
   1   2  15      511.02      497.50     19.26 o 
   2   2  15     1322.18     1384.69     44.47 o 
   3   2  15       81.14       76.58      6.08 o 
   4   2  15      155.10      157.42     15.41 o 
   5   2  15        7.64      -18.59     18.59 o 
  -6   3  15       10.90       12.16      9.26 o 
  -5   3  15       27.43       17.89     10.39 o 
  -4   3  15      176.08      181.78     15.92 o 
  -3   3  15       11.46       19.51      6.21 o 
  -2   3  15       31.40       36.02      7.16 o 
  -1   3  15        6.84        8.76      5.73 o 
   0   3  15        0.43        7.89      4.11 o 
   1   3  15        3.56        7.97      3.72 o 
   2   3  15       63.57       68.41      5.62 o 
   3   3  15        8.81       30.09      4.29 o 
   4   3  15       17.16       14.72      4.41 o 
   5   3  15        9.05      -21.07     26.03 o 
  -6   4  15      174.76      168.54     24.09 o 
  -5   4  15       79.90       70.12     10.42 o 
  -4   4  15      160.29      179.29     12.62 o 
  -3   4  15        1.02        2.55      6.60 o 
  -2   4  15      245.51      260.23     13.06 o 
  -1   4  15      254.82      216.05     10.13 o 
   0   4  15     1253.02     1181.90     28.33 o 
   1   4  15       40.92       46.53      4.81 o 
   2   4  15      599.16      618.58     26.21 o 
   3   4  15        3.89       -1.42      5.89 o 
   4   4  15        2.03        8.44     10.28 o 
   5   4  15        3.44      -21.07     21.07 o 
  -6   5  15        2.60        3.16      9.92 o 
  -5   5  15       12.83       16.22      7.94 o 
  -4   5  15      117.03      136.79     11.53 o 
  -3   5  15      119.56      129.51     10.00 o 
  -2   5  15      336.48      366.17     19.47 o 
  -1   5  15     1648.44     1635.33     59.40 o 
   0   5  15      317.94      315.27      9.46 o 
   1   5  15       45.71       48.77      5.06 o 
   2   5  15      137.94      155.91      8.48 o 
   3   5  15       28.00       21.84      6.83 o 
   4   5  15       20.30        8.55      5.24 o 
   5   5  15       15.89        8.68     28.51 o 
  -6   6  15        0.06       -2.48      9.52 o 
  -5   6  15        0.13        0.07      8.35 o 
  -4   6  15       53.64       44.06      9.29 o 
  -3   6  15       76.98       75.52      7.85 o 
  -2   6  15     1148.95     1166.44     38.10 o 
  -1   6  15       81.80       86.01      6.50 o 
   0   6  15       73.91      136.63     11.37 o 
   1   6  15        0.36       -1.72      3.13 o 
   2   6  15       26.17        8.60      6.80 o 
   3   6  15       43.94       36.91     14.38 o 
   4   6  15      103.77       97.17     10.53 o 
  -6   7  15       47.57       39.93     16.04 o 
  -5   7  15      153.05      162.78     17.98 o 
  -4   7  15      119.60      121.54     14.92 o 
  -3   7  15        0.44        3.16      6.98 o 
  -2   7  15      209.04      196.10     11.22 o 
  -1   7  15       30.15       31.09      4.74 o 
   0   7  15        4.09       -0.69      1.98 o 
   1   7  15        0.15        2.36      3.58 o 
   2   7  15      110.01      103.09      7.94 o 
   3   7  15       10.08        9.29      8.32 o 
   4   7  15      151.95      114.04     14.52 o 
  -6   8  15        9.16       26.77     13.94 o 
  -5   8  15       61.96       80.50     12.84 o 
  -4   8  15      275.68      269.10     26.39 o 
  -3   8  15       54.62       50.61      8.06 o 
  -2   8  15       41.12       27.54      5.75 o 
  -1   8  15       85.52       69.97      5.39 o 
   0   8  15      356.71      379.17     14.46 o 
   1   8  15      115.09      108.30      8.86 o 
   2   8  15       33.31       34.57      4.46 o 
   3   8  15        0.07        8.32     11.31 o 
   4   8  15      131.60      144.82     35.95 o 
  -6   9  15        3.57        3.72     22.31 o 
  -5   9  15      215.82      217.89     28.19 o 
  -4   9  15      229.35      231.98     36.57 o 
  -3   9  15        0.61       23.33      7.22 o 
  -2   9  15       91.51       80.29      9.12 o 
  -1   9  15      185.89      204.18     10.43 o 
   0   9  15      207.23      206.00     13.97 o 
   1   9  15       15.27       20.41      6.99 o 
   2   9  15      211.11      193.77     11.74 o 
   3   9  15       18.22       13.43      9.30 o 
   4   9  15        3.56        0.00      7.44 o 
  -5  10  15       52.16       58.26     18.41 o 
  -4  10  15       12.51       21.69     10.41 o 
  -3  10  15        6.27       11.48     10.54 o 
  -2  10  15       75.98       70.53     17.50 o 
  -1  10  15      133.09      105.97     16.50 o 
   0  10  15        8.02       13.26      3.94 o 
   1  10  15      219.21      173.24     11.01 o 
   2  10  15       37.04       36.31      5.73 o 
   3  10  15       61.64       33.47      9.92 o 
   4  10  15        4.83        8.68      8.68 o 
  -5  11  15       22.64       20.38     14.87 o 
  -4  11  15      134.85      126.43     20.10 o 
  -3  11  15       27.18       42.35     21.69 o 
  -2  11  15      161.48      167.16     14.07 o 
  -1  11  15      175.45      216.41     14.22 o 
   0  11  15       16.34       23.03      4.65 o 
   1  11  15      189.99      191.70     22.10 o 
   2  11  15       41.51       47.15      7.74 o 
   3  11  15       25.73       17.35      9.92 o 
   4  11  15        3.06       -2.48     12.40 o 
  -5  12  15       51.51       69.41     34.71 o 
  -4  12  15      298.61      340.49     48.42 o 
  -3  12  15      154.91      123.43     16.70 o 
  -2  12  15      384.91      412.09     29.44 o 
  -1  12  15      142.40      102.90     12.34 o 
   0  12  15       79.00       68.31      8.77 o 
   1  12  15        1.99        1.78      4.04 o 
   2  12  15      119.11      118.07     13.06 o 
   3  12  15        0.56       -7.44      8.68 o 
  -4  13  15      120.54      106.51     28.51 o 
  -3  13  15       11.72        5.53     17.35 o 
  -2  13  15        1.64        1.75      6.09 o 
  -1  13  15       23.29       40.90      7.02 o 
   0  13  15       21.29       21.59     11.45 o 
   1  13  15        0.14       -0.45      4.76 o 
   2  13  15       30.69        9.92      6.14 o 
   3  13  15        0.90        2.48      9.92 o 
  -4  14  15       23.53       20.92     14.65 o 
  -3  14  15      288.12      272.95     28.62 o 
  -2  14  15      886.24      957.29     63.50 o 
  -1  14  15       75.26       71.88     13.96 o 
   0  14  15       25.71       25.71      6.41 o 
   1  14  15        0.01       -3.62      5.04 o 
   2  14  15      322.88      391.56     63.72 o 
   3  14  15        0.02       -6.20     11.16 o 
  -3  15  15      346.43      366.91     56.38 o 
  -2  15  15        0.04       -1.48      8.02 o 
  -1  15  15      118.53      127.81     15.31 o 
   0  15  15       62.49       69.00      9.43 o 
   1  15  15       14.39        7.70      8.29 o 
   2  15  15       21.76       52.06     21.07 o 
  -3  16  15       42.77       44.94     29.27 o 
  -2  16  15        6.23        4.63      8.75 o 
  -1  16  15        5.70        2.19      6.87 o 
   0  16  15       10.21       16.46      7.13 o 
   1  16  15      126.19       83.43     22.59 o 
   2  16  15        0.75        0.00     23.55 o 
  -2  17  15      190.19      198.70     36.87 o 
  -1  17  15      171.81      191.68     30.88 o 
   0  17  15       15.82       20.92     17.35 o 
   1  17  15       77.24       95.44     52.06 o 
  -6   0  16       31.61       48.24     15.78 o 
  -5   0  16       81.79       76.31     21.69 o 
  -4   0  16     1284.07     1307.22     77.95 o 
  -3   0  16       33.96       10.91      7.44 o 
  -2   0  16        0.11        3.47      4.13 o 
  -1   0  16     1329.14     1366.49     59.30 o 
   0   0  16     1362.83     1343.24     54.77 o 
   1   0  16      121.99      133.37     30.37 o 
   2   0  16     3338.67     3499.41    202.32 o 
   3   0  16      463.61      426.88     38.30 o 
   4   0  16      129.91      115.28     18.59 o 
  -6   1  16       14.23       10.31      8.35 o 
  -5   1  16       71.67       72.17      9.77 o 
  -4   1  16       22.44       -2.56      5.13 o 
  -3   1  16      370.90      345.65     14.67 o 
  -2   1  16        0.72       -0.83      3.40 o 
  -1   1  16      139.62      152.39      8.08 o 
   0   1  16      551.28      606.98     20.34 o 
   1   1  16      244.46      278.21     15.21 o 
   2   1  16      193.74      177.33     12.03 o 
   3   1  16        7.61        1.81      2.50 o 
   4   1  16       20.91       23.93     14.87 o 
  -6   2  16       79.69       84.01     17.56 o 
  -5   2  16        0.00       -4.45      7.32 o 
  -4   2  16      240.42      262.05     14.84 o 
  -3   2  16       26.87       21.36      5.03 o 
  -2   2  16       28.90       35.57      8.05 o 
  -1   2  16      681.48      689.28     21.91 o 
   0   2  16      358.67      367.04     13.34 o 
   1   2  16      919.68      869.76     29.90 o 
   2   2  16      155.06      166.54      9.57 o 
   3   2  16       64.97       61.50      5.20 o 
   4   2  16        5.46       -0.56      4.96 o 
  -6   3  16       12.69       22.01     11.82 o 
  -5   3  16      167.65      154.86     15.97 o 
  -4   3  16      227.25      216.07     14.52 o 
  -3   3  16      362.21      318.09     16.19 o 
  -2   3  16       20.05       18.51      4.86 o 
  -1   3  16     1958.73     1996.94     53.78 o 
   0   3  16       94.95       97.05      4.40 o 
   1   3  16      685.51      701.64     25.30 o 
   2   3  16        1.25        8.15      2.90 o 
   3   3  16       65.54       74.92      5.62 o 
   4   3  16      210.12      218.38     19.52 o 
  -6   4  16      107.63      108.86     23.12 o 
  -5   4  16        2.78       -4.06      8.53 o 
  -4   4  16      124.63      144.93     12.39 o 
  -3   4  16      124.31      121.43      9.85 o 
  -2   4  16      169.32      153.71      9.78 o 
  -1   4  16     1437.68     1454.51     56.54 o 
   0   4  16      405.41      401.62     17.18 o 
   1   4  16      108.88       93.55      6.54 o 
   2   4  16        0.19        5.48      3.25 o 
   3   4  16       64.48       67.21      6.44 o 
   4   4  16        0.75       10.03      5.31 o 
  -6   5  16       37.79       48.64     16.20 o 
  -5   5  16        4.88       -1.48      7.47 o 
  -4   5  16      177.08      167.81     14.17 o 
  -3   5  16      220.87      228.40     21.02 o 
  -2   5  16        1.54       -4.46      4.46 o 
  -1   5  16      136.37      137.97      8.70 o 
   0   5  16        3.25        1.87      3.22 o 
   1   5  16      526.95      511.39     21.29 o 
   2   5  16      168.57      147.58      8.74 o 
   3   5  16        0.00        3.90      6.97 o 
   4   5  16       28.43       42.48     13.52 o 
  -6   6  16       91.48       73.09     16.58 o 
  -5   6  16      186.59      179.84     18.37 o 
  -4   6  16       48.35       48.09     11.68 o 
  -3   6  16      104.26      111.46     18.40 o 
  -2   6  16        0.14       -1.63      4.65 o 
  -1   6  16        5.77        3.21      6.26 o 
   0   6  16      182.08      165.63      6.63 o 
   1   6  16      110.62       84.89      7.13 o 
   2   6  16      216.06      219.79     14.73 o 
   3   6  16       32.16       39.15     14.15 o 
   4   6  16       17.09        9.39      5.40 o 
  -6   7  16       30.38       19.69     11.24 o 
  -5   7  16       78.24       91.74     15.21 o 
  -4   7  16       44.54       30.68      9.51 o 
  -3   7  16      577.09      654.25     34.53 o 
  -2   7  16        3.07       -4.35      4.41 o 
  -1   7  16      127.66      120.66      8.25 o 
   0   7  16      109.79      106.09      5.91 o 
   1   7  16        6.61        4.97      3.79 o 
   2   7  16      203.42      178.51     12.20 o 
   3   7  16        5.92        5.29     10.01 o 
   4   7  16       22.10       15.49     12.27 o 
  -6   8  16        0.03      -11.63     11.63 o 
  -5   8  16       76.99       97.84     14.58 o 
  -4   8  16       90.78       97.90     13.99 o 
  -3   8  16       66.58       51.49      8.45 o 
  -2   8  16      210.28      205.82     13.23 o 
  -1   8  16      186.43      177.95      9.24 o 
   0   8  16      124.06      137.22     16.17 o 
   1   8  16       31.86       28.60      7.05 o 
   2   8  16       75.53       69.97      7.67 o 
   3   8  16        6.16        7.39     16.64 o 
   4   8  16       17.20       23.55     27.27 o 
  -5   9  16        6.98       25.51     12.58 o 
  -4   9  16        0.98        9.01     13.07 o 
  -3   9  16      224.83      221.39     23.52 o 
  -2   9  16        0.25       -4.90      5.73 o 
  -1   9  16       85.62       90.51      6.72 o 
   0   9  16      228.39      179.68     10.87 o 
   1   9  16       92.21       84.48      8.99 o 
   2   9  16        3.45        3.92      4.22 o 
   3   9  16       36.03       24.17      6.96 o 
   4   9  16        0.42       32.23     28.51 o 
  -5  10  16       31.62       19.83     18.59 o 
  -4  10  16      362.75      439.79     47.92 o 
  -3  10  16        1.19       -1.17      8.06 o 
  -2  10  16       74.93       75.00      9.91 o 
  -1  10  16        1.11       -2.01      3.43 o 
   0  10  16      365.61      407.24     20.77 o 
   1  10  16       25.86       22.59      4.91 o 
   2  10  16       60.63       66.64     13.22 o 
   3  10  16      131.72      117.76     18.59 o 
   4  10  16        9.72       38.43     23.55 o 
  -5  11  16       54.21       42.79     44.00 o 
  -4  11  16       14.87       11.24     13.06 o 
  -3  11  16      124.82      106.26     16.06 o 
  -2  11  16        3.12        5.01      6.73 o 
  -1  11  16       56.94       62.96      7.29 o 
   0  11  16       29.35       23.80      4.88 o 
   1  11  16       32.51       26.06      5.10 o 
   2  11  16      115.31       97.15     10.93 o 
   3  11  16        8.99        3.72      8.68 o 
  -4  12  16       22.00        6.20     16.11 o 
  -3  12  16       23.01       24.09     14.87 o 
  -2  12  16        0.35       -1.18      5.89 o 
  -1  12  16       78.77       62.64      9.48 o 
   0  12  16        0.29        6.61      4.10 o 
   1  12  16        0.09       -2.48      4.43 o 
   2  12  16       10.17       13.50      7.74 o 
   3  12  16       39.17       39.66     16.11 o 
  -4  13  16       43.21       39.69     29.75 o 
  -3  13  16      481.19      511.57     52.79 o 
  -2  13  16        6.41        4.66      5.82 o 
  -1  13  16      256.91      281.12     19.93 o 
   0  13  16       60.27       47.04      7.01 o 
   1  13  16      144.01      164.35     15.17 o 
   2  13  16       15.53       16.11     11.16 o 
   3  13  16      195.90      172.29     37.19 o 
  -4  14  16      167.02      132.63     38.67 o 
  -3  14  16        7.19       15.30     15.97 o 
  -2  14  16        3.52        6.20      7.15 o 
  -1  14  16       43.99       53.21      9.66 o 
   0  14  16        0.33       -2.72      4.43 o 
   1  14  16        1.70       14.87     13.02 o 
   2  14  16       46.51       33.47     13.63 o 
  -3  15  16       22.96       26.50     19.21 o 
  -2  15  16        0.12        4.69     11.78 o 
  -1  15  16       59.92       55.31     10.04 o 
   0  15  16        2.39        2.59      8.11 o 
   1  15  16      105.65       99.32     20.55 o 
   2  15  16        2.63      -27.27     27.27 o 
  -2  16  16      139.53      144.90     25.37 o 
  -1  16  16        7.50       11.25      8.97 o 
   0  16  16      158.63      134.89     26.46 o 
   1  16  16        3.35       13.97     14.28 o 
  -1  17  16      161.87      207.00     71.89 o 
  -6   1  17       64.81       65.28     22.31 o 
  -5   1  17      370.94      354.19     28.72 o 
  -4   1  17       95.58      110.29     10.40 o 
  -3   1  17      268.88      295.56     13.14 o 
  -2   1  17       13.05       15.42      4.18 o 
  -1   1  17       36.55       44.00      7.51 o 
   0   1  17     1403.15     1429.77     41.74 o 
   1   1  17       39.63       36.85      7.33 o 
   2   1  17        0.71        2.48      5.24 o 
   3   1  17       63.57       64.52      7.98 o 
   4   1  17        0.96       10.26     15.70 o 
  -6   2  17       34.70       39.36     14.44 o 
  -5   2  17       25.92       48.98      9.12 o 
  -4   2  17      238.48      271.88     17.39 o 
  -3   2  17      160.10      159.24      9.57 o 
  -2   2  17       47.83       46.48      5.39 o 
  -1   2  17      929.34      992.30     34.17 o 
   0   2  17      961.87     1043.12     32.31 o 
   1   2  17      115.70      100.98      9.49 o 
   2   2  17       41.91       41.91      6.26 o 
   3   2  17      134.76      133.58     10.72 o 
   4   2  17        1.38       -2.65      9.17 o 
  -6   3  17       17.65       10.14     12.18 o 
  -5   3  17        3.36        0.30      7.89 o 
  -4   3  17        0.70       -0.74      6.17 o 
  -3   3  17       43.51       30.19      5.81 o 
  -2   3  17      822.36      796.47     29.38 o 
  -1   3  17      467.12      452.02     15.46 o 
   0   3  17       25.44       39.99     11.45 o 
   1   3  17        5.42        4.06      3.87 o 
   2   3  17      271.85      268.29     16.70 o 
   3   3  17        6.55        4.86      2.98 o 
   4   3  17        0.02        1.24     10.52 o 
  -6   4  17       49.90       57.43     16.67 o 
  -5   4  17       18.64       11.58      8.58 o 
  -4   4  17       11.60        5.78      7.16 o 
  -3   4  17      444.25      458.33     21.53 o 
  -2   4  17     2222.54     2218.74     78.95 o 
  -1   4  17       13.48       12.21      3.47 o 
   0   4  17      249.47      235.56      9.85 o 
   1   4  17      228.97      205.34     10.87 o 
   2   4  17       24.79       26.34      4.40 o 
   3   4  17      139.45      137.52     12.10 o 
   4   4  17        7.74       11.59      6.94 o 
  -6   5  17       34.32       40.90     16.65 o 
  -5   5  17       88.93      105.39     21.32 o 
  -4   5  17      172.76      185.53     18.07 o 
  -3   5  17      862.08      849.65     44.16 o 
  -2   5  17        0.97       -2.06      4.95 o 
  -1   5  17      467.73      438.67     26.66 o 
   0   5  17      647.64      664.00     23.85 o 
   1   5  17       75.19       57.84      6.41 o 
   2   5  17       67.78       63.58      6.33 o 
   3   5  17       21.58       25.41     18.26 o 
   4   5  17      194.57      188.65     32.67 o 
  -6   6  17        3.53      -12.10     12.51 o 
  -5   6  17       54.50       41.64     11.28 o 
  -4   6  17       25.69       12.99      8.32 o 
  -3   6  17        7.01       -7.82      7.82 o 
  -2   6  17        1.27       -5.27      5.27 o 
  -1   6  17        5.98       -0.14      5.19 o 
   0   6  17       10.25       11.64      5.90 o 
   1   6  17      234.34      218.24     12.32 o 
   2   6  17        0.71        1.59      3.25 o 
   3   6  17       14.79       17.27      6.41 o 
   4   6  17        0.23       15.91     13.40 o 
  -5   7  17       19.42       38.28     11.10 o 
  -4   7  17       34.29       37.49     12.34 o 
  -3   7  17        4.50       -1.69      6.57 o 
  -2   7  17       90.98       88.65      9.84 o 
  -1   7  17       53.93       44.15      7.87 o 
   0   7  17        7.47        4.07      2.22 o 
   1   7  17        7.58        1.27      3.91 o 
   2   7  17       29.91       37.52     10.02 o 
   3   7  17        1.68       -6.33     12.89 o 
   4   7  17       20.07       22.31     18.59 o 
  -5   8  17       44.50       45.03     16.73 o 
  -4   8  17       77.79       87.54     14.75 o 
  -3   8  17      162.64      171.35     19.24 o 
  -2   8  17       51.49       48.21      8.19 o 
  -1   8  17       33.21       34.34      4.69 o 
   0   8  17      156.93      179.36     11.20 o 
   1   8  17        7.17       14.79      5.83 o 
   2   8  17        7.43        2.44      4.10 o 
   3   8  17      129.33      133.54     15.73 o 
   4   8  17       98.78      169.82     64.46 o 
  -5   9  17        6.28       -0.97     18.59 o 
  -4   9  17       13.32       21.30     10.66 o 
  -3   9  17       81.61       57.60     17.37 o 
  -2   9  17       95.01       91.24     14.27 o 
  -1   9  17       83.78       62.03      6.14 o 
   0   9  17       84.08       64.68      5.84 o 
   1   9  17      211.71      223.78     27.19 o 
   2   9  17        0.03        3.68      6.73 o 
   3   9  17        4.29        6.20      6.20 o 
   4   9  17       10.86       53.30     33.47 o 
  -5  10  17       21.82       42.29     33.47 o 
  -4  10  17        0.18        0.93     10.09 o 
  -3  10  17        0.05       -4.44      7.49 o 
  -2  10  17      135.46      127.77     14.12 o 
  -1  10  17       20.57       20.15      4.67 o 
   0  10  17       13.12        9.32      4.02 o 
   1  10  17       58.18       49.23      8.26 o 
   2  10  17        2.98        0.50      4.13 o 
   3  10  17        0.14       -3.72      6.20 o 
  -5  11  17      339.59      322.70     63.73 o 
  -4  11  17      217.27      238.89     35.99 o 
  -3  11  17       86.18       80.09     15.49 o 
  -2  11  17      182.34      201.26     18.78 o 
  -1  11  17      100.08      112.85     13.72 o 
   0  11  17      226.05      210.02     15.87 o 
   1  11  17      125.17      117.53     16.11 o 
   2  11  17       12.69       12.25      7.11 o 
   3  11  17       76.34       61.98     19.83 o 
  -4  12  17       77.64      172.29     65.70 o 
  -3  12  17        2.21       -8.76      8.76 o 
  -2  12  17      131.02      121.37     13.93 o 
  -1  12  17       41.11       42.89      7.48 o 
   0  12  17      313.58      328.64     23.62 o 
   1  12  17       44.08       50.45      9.52 o 
   2  12  17      245.32      233.71     28.52 o 
   3  12  17      156.32      203.28     43.38 o 
  -4  13  17       19.46       17.35     34.71 o 
  -3  13  17        2.94       10.13      9.52 o 
  -2  13  17       30.87       38.70     19.22 o 
  -1  13  17        0.01       15.59     11.52 o 
   0  13  17       36.64       32.57      6.57 o 
   1  13  17       24.52       24.32     11.78 o 
   2  13  17        0.28       -6.20      8.68 o 
  -3  14  17      101.84       80.81     22.59 o 
  -2  14  17       62.93       77.12     15.79 o 
  -1  14  17       14.87        9.92      6.44 o 
   0  14  17        0.12       -4.74      6.73 o 
   1  14  17       15.64       41.90     13.19 o 
   2  14  17      127.18      117.76     30.99 o 
  -3  15  17      432.98      317.32     97.92 o 
  -2  15  17      118.97       88.68     20.58 o 
  -1  15  17        3.58        0.68      6.42 o 
   0  15  17        9.45       20.82     11.30 o 
   1  15  17      111.12      113.72     29.75 o 
  -2  16  17       18.48        0.00     27.27 o 
  -1  16  17       28.82       41.69     30.37 o 
   0  16  17       20.79       25.48     15.70 o 
  -6   0  18       22.53       64.46     27.27 o 
  -5   0  18      483.77      475.57     51.59 o 
  -4   0  18     1218.51     1137.05    105.00 o 
  -3   0  18      226.77      268.90     18.71 o 
  -2   0  18       43.86       36.61      6.85 o 
  -1   0  18       10.38        1.86      9.30 o 
   0   0  18      190.51      185.20     13.06 o 
   1   0  18     3719.56     4042.95    236.88 o 
   2   0  18      181.93      189.85     21.04 o 
   3   0  18        0.74        7.63      8.29 o 
   4   0  18        0.01      -17.35     22.31 o 
  -6   1  18        0.48      -12.51     12.51 o 
  -5   1  18       41.88       16.87     10.38 o 
  -4   1  18       81.40       63.58      8.91 o 
  -3   1  18      388.55      398.00     19.81 o 
  -2   1  18       22.75       13.55      8.05 o 
  -1   1  18      497.44      489.45     20.74 o 
   0   1  18       69.42       74.02      5.09 o 
   1   1  18      619.86      680.94     33.19 o 
   2   1  18      474.78      509.94     33.04 o 
   3   1  18        7.69       10.09      5.44 o 
   4   1  18       46.19       27.67     34.09 o 
  -6   2  18        1.37       -5.37     13.06 o 
  -5   2  18       14.11       23.85      9.05 o 
  -4   2  18       32.88       13.22      6.80 o 
  -3   2  18      197.87      190.44     11.71 o 
  -2   2  18      502.13      502.14     22.90 o 
  -1   2  18      775.13      776.17     27.60 o 
   0   2  18      360.35      384.51     18.49 o 
   1   2  18      182.56      183.97     13.54 o 
   2   2  18        7.27        7.79      4.77 o 
   3   2  18       30.31       33.14      6.49 o 
   4   2  18       59.57       36.77     17.35 o 
  -6   3  18      124.17      149.07     25.85 o 
  -5   3  18       40.32       38.38     10.21 o 
  -4   3  18        0.13       -5.82      5.82 o 
  -3   3  18      131.92      120.45      9.80 o 
  -2   3  18      759.99      781.57     29.93 o 
  -1   3  18      477.13      468.13     18.53 o 
   0   3  18     1026.28     1144.15     42.30 o 
   1   3  18        5.46        7.97      3.34 o 
   2   3  18       66.25       55.03      5.48 o 
   3   3  18       41.48       40.19     11.96 o 
   4   3  18       32.54       28.51     22.31 o 
  -6   4  18       12.87       11.69     11.90 o 
  -5   4  18      137.26      150.75     19.64 o 
  -4   4  18      189.16      178.73     17.40 o 
  -3   4  18       65.36       61.68     10.66 o 
  -2   4  18      441.40      421.11     21.55 o 
  -1   4  18      293.77      293.12     13.34 o 
   0   4  18        5.58       18.77      9.84 o 
   1   4  18      114.88      141.99     13.42 o 
   2   4  18      129.13      115.69      8.59 o 
   3   4  18       94.77       89.42     12.22 o 
   4   4  18        8.03      -10.70     19.21 o 
  -6   5  18       40.12       26.58     31.61 o 
  -5   5  18        4.63        4.90      8.99 o 
  -4   5  18        0.09        1.06      6.89 o 
  -3   5  18        2.04        4.76      6.48 o 
  -2   5  18       25.17       19.61      5.70 o 
  -1   5  18       66.92       64.11      5.78 o 
   0   5  18        7.92       -3.69      5.73 o 
   1   5  18       38.60       22.02      5.19 o 
   2   5  18       36.21       36.78      5.55 o 
   3   5  18        1.59        7.90      8.66 o 
   4   5  18        9.59        2.48     13.63 o 
  -5   6  18      193.96      186.38     31.95 o 
  -4   6  18       70.42       55.66     10.94 o 
  -3   6  18      695.01      735.52     48.11 o 
  -2   6  18        7.18        5.63      4.77 o 
  -1   6  18      600.03      580.20     23.62 o 
   0   6  18      121.31      110.25     10.73 o 
   1   6  18       93.67       91.03     11.79 o 
   2   6  18       42.66       49.61      6.52 o 
   3   6  18       31.43       13.78      9.31 o 
   4   6  18        1.26      -16.11     16.11 o 
  -5   7  18       12.44       12.77      9.45 o 
  -4   7  18      351.38      382.48     37.54 o 
  -3   7  18       21.40        6.00      7.90 o 
  -2   7  18       76.34       83.67      9.73 o 
  -1   7  18       51.28       48.75      8.95 o 
   0   7  18        3.92        8.34      2.86 o 
   1   7  18      210.99      194.33     17.35 o 
   2   7  18        2.13        3.02     14.31 o 
   3   7  18       33.02       31.12      8.02 o 
   4   7  18        9.98       -4.96     16.11 o 
  -5   8  18       10.64        2.63      9.57 o 
  -4   8  18       67.85       51.87     13.38 o 
  -3   8  18        8.15        9.81      8.44 o 
  -2   8  18      210.40      186.31     14.31 o 
  -1   8  18       20.57       21.88      5.67 o 
   0   8  18       17.11       11.21      2.20 o 
   1   8  18       26.32       15.47      5.87 o 
   2   8  18       27.16        8.50     15.15 o 
   3   8  18        0.06        3.72      6.20 o 
   4   8  18       13.66        3.72     26.03 o 
  -5   9  18        2.56       16.64     13.97 o 
  -4   9  18       56.24       46.69     23.47 o 
  -3   9  18        2.27       10.00     10.51 o 
  -2   9  18      148.15      145.77     13.92 o 
  -1   9  18       15.04       16.63      4.44 o 
   0   9  18      202.97      239.92     20.58 o 
   1   9  18       15.11       14.21      6.50 o 
   2   9  18       62.60       61.30      8.29 o 
   3   9  18        7.57        1.24     11.16 o 
  -5  10  18       84.06       93.13     26.12 o 
  -4  10  18       12.35       19.56     11.61 o 
  -3  10  18      320.73      380.36     43.07 o 
  -2  10  18        4.51       12.65      5.89 o 
  -1  10  18      283.56      331.01     24.21 o 
   0  10  18        4.37        1.97      3.11 o 
   1  10  18       92.90       98.31     13.70 o 
   2  10  18        0.59       11.24      6.53 o 
   3  10  18      116.21       84.29     37.19 o 
  -4  11  18       63.87       30.99     21.07 o 
  -3  11  18        9.36        3.46      8.29 o 
  -2  11  18       21.16       15.23      6.89 o 
  -1  11  18        0.13        5.96     12.62 o 
   0  11  18       51.28       59.16      7.82 o 
   1  11  18      143.37      147.51     16.65 o 
   2  11  18       23.36       26.03     11.16 o 
   3  11  18        9.71        1.24     23.55 o 
  -4  12  18       53.62       40.90     28.51 o 
  -3  12  18      142.82      134.46     39.66 o 
  -2  12  18        2.97        7.59      8.15 o 
  -1  12  18       75.79       84.37     11.42 o 
   0  12  18       16.52       17.57      5.54 o 
   1  12  18      121.68      143.36     18.16 o 
   2  12  18       11.19        3.72      9.92 o 
  -3  13  18       23.94       25.48     21.69 o 
  -2  13  18      200.39      218.53     31.46 o 
  -1  13  18       23.13       30.19      7.07 o 
   0  13  18       58.84       34.91     11.35 o 
   1  13  18      168.92      149.06     27.93 o 
   2  13  18      232.65      264.02     44.62 o 
  -3  14  18       18.56       29.75     32.23 o 
  -2  14  18        0.18       -0.86      7.36 o 
  -1  14  18        1.50        2.99      8.23 o 
   0  14  18       22.75        9.77      8.39 o 
   1  14  18       70.34       48.09     12.38 o 
  -2  15  18       28.05       14.49     30.37 o 
  -1  15  18        0.02       -1.24     14.02 o 
   0  15  18        2.52        5.58     12.42 o 
  -6   1  19        6.30       18.73     12.18 o 
  -5   1  19       89.45       74.66     14.04 o 
  -4   1  19      697.88      747.69     50.67 o 
  -3   1  19        5.58        3.68      4.95 o 
  -2   1  19      118.95      116.55     16.64 o 
  -1   1  19       10.17       15.88      4.19 o 
   0   1  19      516.65      541.90     21.45 o 
   1   1  19       21.32       28.77      7.56 o 
   2   1  19      159.27      163.68     16.34 o 
   3   1  19       14.51       12.57      6.08 o 
   4   1  19        6.96       26.03     21.07 o 
  -6   2  19       11.28       -5.07     24.17 o 
  -5   2  19      116.02      116.57     15.64 o 
  -4   2  19       39.53       31.37     11.63 o 
  -3   2  19       91.56       81.52     13.42 o 
  -2   2  19       11.31        6.77      3.97 o 
  -1   2  19      180.33      184.03      9.88 o 
   0   2  19        5.96        4.04      5.01 o 
   1   2  19        7.46       10.49      7.51 o 
   2   2  19        9.12       -1.26      6.62 o 
   3   2  19       28.95       23.90     12.94 o 
   4   2  19        0.25       27.27     22.31 o 
  -6   3  19        0.29        0.69     15.49 o 
  -5   3  19       70.76       60.08     11.98 o 
  -4   3  19      215.83      209.38     17.62 o 
  -3   3  19       70.27       66.12     17.53 o 
  -2   3  19       52.02       57.98      6.67 o 
  -1   3  19       80.72       80.92      6.33 o 
   0   3  19      856.50      897.93     34.42 o 
   1   3  19      184.47      196.22     16.69 o 
   2   3  19       63.94       80.52     11.61 o 
   3   3  19       37.39       27.40     14.87 o 
   4   3  19        8.96       11.16     21.07 o 
  -5   4  19       36.25       28.03     13.60 o 
  -4   4  19       56.95       26.08      8.13 o 
  -3   4  19       61.38       74.82      8.94 o 
  -2   4  19        9.97        4.89      4.34 o 
  -1   4  19      828.24      829.77     30.10 o 
   0   4  19      436.96      453.56     24.05 o 
   1   4  19      300.41      273.79     16.65 o 
   2   4  19       36.26       27.08      4.77 o 
   3   4  19        5.11        6.27      9.66 o 
  -5   5  19       77.51       86.08     19.64 o 
  -4   5  19      346.51      391.63     33.70 o 
  -3   5  19       47.78       38.53      9.76 o 
  -2   5  19      246.30      227.15     13.96 o 
  -1   5  19      108.15      114.71      8.94 o 
   0   5  19      940.29      984.02     44.58 o 
   1   5  19      355.06      343.64     20.08 o 
   2   5  19       82.42       99.00      9.21 o 
   3   5  19       24.40       24.09     12.40 o 
  -5   6  19       60.87       60.77     15.28 o 
  -4   6  19        8.95       11.85      8.02 o 
  -3   6  19        2.26       -2.38      7.28 o 
  -2   6  19        2.54        2.88      4.95 o 
  -1   6  19      125.74      129.47      8.52 o 
   0   6  19      210.55      206.98     12.75 o 
   1   6  19      288.47      301.27     22.02 o 
   2   6  19        0.19        4.02      4.83 o 
   3   6  19        1.77        3.04      9.52 o 
  -5   7  19        0.09       10.31     10.93 o 
  -4   7  19       46.81       52.48     15.82 o 
  -3   7  19       57.80       67.46     12.77 o 
  -2   7  19      192.10      201.57     18.96 o 
  -1   7  19        3.09       12.04      7.87 o 
   0   7  19       29.54       25.93      5.43 o 
   1   7  19      230.03      213.56     17.00 o 
   2   7  19       11.00        6.84      6.57 o 
   3   7  19        2.88        1.24      9.92 o 
  -5   8  19       37.17       16.84     13.06 o 
  -4   8  19        8.00       -8.68      8.68 o 
  -3   8  19      101.75      111.78     17.87 o 
  -2   8  19      380.93      374.20     34.25 o 
  -1   8  19       20.02       24.99      4.86 o 
   0   8  19       51.16       49.84      9.84 o 
   1   8  19       38.35       37.54      8.75 o 
   2   8  19       53.21       69.41     13.63 o 
   3   8  19       50.22       45.86     19.83 o 
  -5   9  19       28.79       27.27     14.44 o 
  -4   9  19      104.85      131.63     25.38 o 
  -3   9  19        7.60        2.31      8.48 o 
  -2   9  19       80.60       75.47     10.75 o 
  -1   9  19       26.40       24.01      4.86 o 
   0   9  19       46.82       56.36      7.75 o 
   1   9  19       27.70       24.90      8.61 o 
   2   9  19       26.42       28.05      7.32 o 
   3   9  19        0.61       53.30     38.43 o 
  -4  10  19       73.94      100.40     33.47 o 
  -3  10  19       49.31       45.20     28.51 o 
  -2  10  19        4.85       -0.87      8.68 o 
  -1  10  19        2.84        0.26      3.87 o 
   0  10  19       28.21       29.14      4.90 o 
   1  10  19        2.06       -4.46      8.68 o 
   2  10  19       17.25       26.03      9.92 o 
   3  10  19        5.73       11.16     32.23 o 
  -4  11  19      238.19      290.05     88.01 o 
  -3  11  19       30.80       50.31     14.22 o 
  -2  11  19      152.62      145.73     18.56 o 
  -1  11  19        0.63       -1.65      4.64 o 
   0  11  19      185.91      195.78     20.47 o 
   1  11  19      121.34      124.54     15.78 o 
   2  11  19      108.23      135.11     29.75 o 
  -3  12  19       50.17       41.56     12.39 o 
  -2  12  19        9.67       14.87      7.61 o 
  -1  12  19      141.56      136.99     17.15 o 
   0  12  19       32.86       27.68      7.87 o 
   1  12  19       75.34       93.24     19.72 o 
   2  12  19       27.12       37.19     19.83 o 
  -3  13  19       71.17       48.51     17.06 o 
  -2  13  19        0.06       -2.46      8.23 o 
  -1  13  19        1.74       -6.20      8.63 o 
   0  13  19        3.16       11.20     13.74 o 
   1  13  19       25.58       13.73     10.51 o 
  -2  14  19        9.26      -10.39     37.19 o 
  -1  14  19       74.96       81.55     18.69 o 
   0  14  19        4.61        3.25      9.04 o 
   1  14  19       48.02       48.34     26.03 o 
  -5   0  20       61.03       72.14     19.59 o 
  -4   0  20      107.10      103.19     17.46 o 
  -3   0  20      638.98      676.03     65.06 o 
  -2   0  20     1260.37     1381.46     82.17 o 
  -1   0  20      280.02      297.14     24.30 o 
   0   0  20      356.53      391.47     44.00 o 
   1   0  20      248.67      246.51     28.76 o 
   2   0  20       24.58       13.90      8.29 o 
   3   0  20       10.62       12.40     11.16 o 
  -5   1  20        0.10       -1.43     14.13 o 
  -4   1  20      638.32      704.72     50.64 o 
  -3   1  20      320.47      345.57     25.23 o 
  -2   1  20       19.89       26.09      5.55 o 
  -1   1  20     1604.82     1806.07     85.18 o 
   0   1  20      182.21      202.47     16.10 o 
   1   1  20       75.58       89.73     10.96 o 
   2   1  20       17.36        2.16      9.48 o 
   3   1  20        2.67        4.96      9.92 o 
  -5   2  20        2.09        6.69      8.68 o 
  -4   2  20        0.60       -2.43      7.43 o 
  -3   2  20       70.81       71.05     17.53 o 
  -2   2  20        0.66       -2.77      4.44 o 
  -1   2  20       79.33       73.90      8.19 o 
   0   2  20       10.95       17.63      4.37 o 
   1   2  20        9.14        4.23      6.66 o 
   2   2  20       53.96       65.33     10.20 o 
   3   2  20        0.09       -9.17      9.17 o 
  -5   3  20      233.65      194.05     28.53 o 
  -4   3  20       11.24       27.24      9.31 o 
  -3   3  20       12.57        9.72      6.40 o 
  -2   3  20      145.16      144.68     12.96 o 
  -1   3  20       14.83       11.37      3.63 o 
   0   3  20       25.75       31.16      5.44 o 
   1   3  20        3.23       -1.88      7.96 o 
   2   3  20      208.85      204.54     20.42 o 
   3   3  20       91.67       81.26     20.47 o 
  -5   4  20       16.00       19.72     10.26 o 
  -4   4  20      219.10      211.19     19.13 o 
  -3   4  20      395.52      407.75     32.08 o 
  -2   4  20       20.85       31.12     10.02 o 
  -1   4  20      123.08      116.58     12.70 o 
   0   4  20      168.40      165.14     12.50 o 
   1   4  20       71.27       65.29      8.11 o 
   2   4  20      121.16      125.18     12.81 o 
   3   4  20       32.14       31.77     11.80 o 
  -5   5  20        0.04       -0.73     10.73 o 
  -4   5  20        3.78       -3.57      6.49 o 
  -3   5  20       97.75       80.15     10.66 o 
  -2   5  20      134.83      112.02     15.39 o 
  -1   5  20      401.16      398.61     20.89 o 
   0   5  20      317.73      345.02     18.55 o 
   1   5  20       58.38       57.25      7.83 o 
   2   5  20       11.33       13.73      7.16 o 
   3   5  20       13.93        3.72     10.52 o 
  -5   6  20       15.04        2.53     10.72 o 
  -4   6  20       13.87       28.80     10.06 o 
  -3   6  20      175.18      147.74     19.12 o 
  -2   6  20        8.39       14.54      5.82 o 
  -1   6  20        1.94        2.91      5.37 o 
   0   6  20      298.82      321.68     21.85 o 
   1   6  20        4.99       12.52      5.98 o 
   2   6  20      114.08      131.52     15.21 o 
   3   6  20       19.34       21.07     16.11 o 
  -5   7  20      135.27      153.96     30.37 o 
  -4   7  20      117.99      109.94     18.41 o 
  -3   7  20       30.76       22.10     10.00 o 
  -2   7  20       11.06       -2.56     10.21 o 
  -1   7  20      291.88      296.89     18.69 o 
   0   7  20       36.97       43.45      6.89 o 
   1   7  20      315.21      313.29     27.06 o 
   2   7  20        6.20       20.99     12.08 o 
   3   7  20        0.16      -13.63     13.63 o 
  -4   8  20        6.21        5.70     10.93 o 
  -3   8  20       12.00        7.72     12.63 o 
  -2   8  20      135.51      128.12     16.47 o 
  -1   8  20        1.76        2.31      9.84 o 
   0   8  20       13.27        9.48      6.22 o 
   1   8  20        3.02        4.78      6.91 o 
   2   8  20       14.71       16.11     16.11 o 
   3   8  20        2.62      -21.07     21.07 o 
  -4   9  20       11.53       -1.34     12.58 o 
  -3   9  20      328.00      305.91     38.38 o 
  -2   9  20        0.01       -7.07      7.07 o 
  -1   9  20      253.63      253.78     20.00 o 
   0   9  20       11.23        8.66      6.05 o 
   1   9  20       17.62       -0.45      7.86 o 
   2   9  20        1.13       -3.72     12.40 o 
   3   9  20      103.24      164.86     55.78 o 
  -4  10  20      262.98      250.38     78.09 o 
  -3  10  20       61.76       81.05     25.24 o 
  -2  10  20       64.59       58.46      9.74 o 
  -1  10  20       11.30       17.13      8.23 o 
   0  10  20       17.63       22.02     12.49 o 
   1  10  20       43.78       32.97     10.72 o 
   2  10  20       98.50       63.22     22.31 o 
  -3  11  20        4.28        1.56     11.78 o 
  -2  11  20        0.99       -1.24      5.41 o 
  -1  11  20       24.08       24.61      9.17 o 
   0  11  20       98.45       98.28     14.02 o 
   1  11  20        8.26       18.88     10.54 o 
   2  11  20       98.94       90.49     27.27 o 
  -3  12  20       17.58       -0.96     13.02 o 
  -2  12  20       45.32       26.99     13.06 o 
  -1  12  20       13.75       -4.96      7.89 o 
   0  12  20        0.38        3.10      7.89 o 
   1  12  20       20.96       24.97     14.25 o 
  -2  13  20       10.31        9.50     12.20 o 
  -1  13  20        1.95       -3.49      9.52 o 
   0  13  20      136.99       90.85     16.42 o 
   1  13  20       28.67       58.26     28.51 o 
  -1  14  20        3.73      -16.34     20.80 o 
  -5   1  21        0.08       -9.47      9.47 o 
  -4   1  21       10.70        9.24      7.81 o 
  -3   1  21      196.29      240.79     19.66 o 
  -2   1  21        2.31        4.02      4.84 o 
  -1   1  21      226.67      242.93     14.13 o 
   0   1  21      102.52      103.26     10.82 o 
   1   1  21       98.37       97.68     17.18 o 
   2   1  21        3.81        0.58      7.24 o 
  -5   2  21       32.83       27.61     10.77 o 
  -4   2  21      167.45      194.32     20.95 o 
  -3   2  21      146.90      136.94     13.32 o 
  -2   2  21      233.88      249.85     23.95 o 
  -1   2  21      406.03      423.06     21.46 o 
   0   2  21      409.27      460.33     35.06 o 
   1   2  21        1.05      -10.56     10.56 o 
   2   2  21       51.11       48.91      9.44 o 
   3   2  21       25.69       27.27     16.11 o 
  -5   3  21      158.79      137.42     19.93 o 
  -4   3  21       11.97        1.31      8.23 o 
  -3   3  21        0.41       -1.44      5.58 o 
  -2   3  21       51.31       38.63      7.65 o 
  -1   3  21        0.41       -0.89      3.67 o 
   0   3  21       49.29       67.02      8.24 o 
   1   3  21      354.89      414.21     32.45 o 
   2   3  21       16.53       16.53      7.19 o 
   3   3  21        6.11        1.24     12.40 o 
  -5   4  21        0.03      -11.29     13.24 o 
  -4   4  21       94.73       84.32     12.85 o 
  -3   4  21       54.16       52.72      8.87 o 
  -2   4  21      241.27      254.63     21.75 o 
  -1   4  21       21.10       16.92      5.55 o 
   0   4  21      265.05      297.27     24.09 o 
   1   4  21      240.51      238.78     21.99 o 
   2   4  21       53.33       35.96      9.12 o 
   3   4  21        0.29       -3.72     12.40 o 
  -5   5  21      245.73      229.45     34.98 o 
  -4   5  21        2.13        2.13      8.09 o 
  -3   5  21      162.21      174.95     17.96 o 
  -2   5  21       33.97       30.62      6.75 o 
  -1   5  21      410.55      434.10     30.66 o 
   0   5  21       18.15       17.95      6.27 o 
   1   5  21      114.22      117.85     17.00 o 
   2   5  21        5.34        3.45      6.47 o 
   3   5  21       76.72       65.70     21.07 o 
  -5   6  21       17.53       28.01     11.79 o 
  -4   6  21       72.78       86.43     16.64 o 
  -3   6  21        0.54       -5.24      6.60 o 
  -2   6  21       92.42       71.24     10.69 o 
  -1   6  21       22.21       18.18      4.02 o 
   0   6  21       75.85       86.80      9.63 o 
   1   6  21       10.93       14.87      5.89 o 
   2   6  21       21.46       60.74     18.59 o 
   3   6  21      184.68      185.93     39.66 o 
  -4   7  21        6.04        0.42     10.32 o 
  -3   7  21      119.61      110.37     18.24 o 
  -2   7  21       20.28       15.36      9.66 o 
  -1   7  21       17.74       20.08      4.28 o 
   0   7  21      417.49      432.74     32.73 o 
   1   7  21        0.84        5.59      6.28 o 
   2   7  21        2.42        1.24     12.40 o 
   3   7  21        0.15      -11.16     18.59 o 
  -4   8  21      527.62      668.17    126.99 o 
  -3   8  21        5.13        7.06      8.78 o 
  -2   8  21      178.81      214.69     23.97 o 
  -1   8  21       49.01       43.42      5.90 o 
   0   8  21      119.81      140.79     16.64 o 
   1   8  21      140.70      144.52     20.08 o 
   2   8  21        7.11      -17.35     17.35 o 
  -4   9  21        6.38      -14.72     49.58 o 
  -3   9  21      135.60      164.76     30.74 o 
  -2   9  21        0.94       -1.34      6.32 o 
  -1   9  21        2.80        6.52      6.62 o 
   0   9  21        1.25       12.90      6.88 o 
   1   9  21       67.48       43.38     19.83 o 
   2   9  21       16.98       24.79     14.87 o 
  -3  10  21        2.33       10.28     15.40 o 
  -2  10  21      136.22      113.59     16.19 o 
  -1  10  21       21.68       10.37      9.52 o 
   0  10  21       19.26       18.38     10.05 o 
   1  10  21        3.07        1.24     14.87 o 
   2  10  21       44.25       70.65     37.19 o 
  -3  11  21       54.74       72.01     22.24 o 
  -2  11  21        9.85        4.25     14.87 o 
  -1  11  21        2.44        3.66      9.92 o 
   0  11  21       28.25       16.17     17.97 o 
   1  11  21       89.91      211.96     69.41 o 
  -2  12  21        3.22        2.79     20.45 o 
  -1  12  21        1.42      -10.93     10.93 o 
   0  12  21       17.61        7.13     10.09 o 
   1  12  21       48.16       23.55     19.83 o 
  -1  13  21        7.65       45.69     17.85 o 
  -5   0  22       18.79        9.92     17.53 o 
  -4   0  22      598.93      645.52     83.98 o 
  -3   0  22      331.27      384.18     42.89 o 
  -2   0  22      207.91      227.53     26.21 o 
  -1   0  22       87.62      107.13     20.45 o 
   0   0  22       18.03       60.34     17.82 o 
   1   0  22       25.33       33.47     16.20 o 
   2   0  22       16.69       13.30     14.25 o 
  -5   1  22      363.20      407.03     45.89 o 
  -4   1  22      159.93      160.21     19.14 o 
  -3   1  22        7.55        6.66      7.34 o 
  -2   1  22       27.45       15.74      8.52 o 
  -1   1  22       34.96       40.27      5.69 o 
   0   1  22       86.76      121.90     16.42 o 
   1   1  22        0.79        0.50      7.56 o 
   2   1  22       46.59       38.74      9.57 o 
  -5   2  22       65.32       60.02     14.35 o 
  -4   2  22       51.81       46.91     10.64 o 
  -3   2  22       34.90       28.69      7.18 o 
  -2   2  22       52.71       56.77      8.55 o 
  -1   2  22        0.20        3.51      3.65 o 
   0   2  22       82.75       89.47     11.27 o 
   1   2  22      147.85      144.18     17.89 o 
   2   2  22       20.82       12.61      9.91 o 
  -5   3  22       66.30       62.40     17.43 o 
  -4   3  22        3.64       -6.04      9.12 o 
  -3   3  22      329.86      359.72     28.19 o 
  -2   3  22        2.16        8.42      7.51 o 
  -1   3  22      178.26      175.66     14.36 o 
   0   3  22      679.59      748.96     50.30 o 
   1   3  22      132.45      150.02     19.33 o 
   2   3  22        0.14       -7.65      7.65 o 
  -4   4  22      166.42      166.71     24.73 o 
  -3   4  22        4.46        2.11      7.06 o 
  -2   4  22        0.02        6.03      4.42 o 
  -1   4  22      357.02      364.64     27.30 o 
   0   4  22       76.34       63.98      9.29 o 
   1   4  22        7.37       -6.70      6.70 o 
   2   4  22       77.42       84.29     21.07 o 
   3   4  22        0.89        8.68     16.11 o 
  -4   5  22        7.31       10.55      8.40 o 
  -3   5  22       70.96       91.50     14.36 o 
  -2   5  22        0.31        6.37      9.25 o 
  -1   5  22      133.36      143.10     12.94 o 
   0   5  22       45.62       52.29      8.40 o 
   1   5  22       10.64        7.18      8.12 o 
   2   5  22        0.94        9.92     12.40 o 
   3   5  22       24.98       -1.24     13.63 o 
  -4   6  22       14.98       21.59     10.49 o 
  -3   6  22       66.40       85.96     13.58 o 
  -2   6  22      146.71      129.82     14.71 o 
  -1   6  22       33.82       38.39      5.05 o 
   0   6  22      488.11      526.59     42.43 o 
   1   6  22       85.46       86.50     14.68 o 
   2   6  22       26.82       16.11     14.87 o 
  -4   7  22      122.93      122.86     21.19 o 
  -3   7  22        6.38        5.34      8.84 o 
  -2   7  22       28.77       34.71      9.44 o 
  -1   7  22      203.78      211.94     23.65 o 
   0   7  22       24.05       32.82      7.10 o 
   1   7  22      439.69      457.61     52.71 o 
   2   7  22      128.92      188.41     71.89 o 
  -4   8  22       13.96        2.63     35.33 o 
  -3   8  22        6.77       -0.48     11.87 o 
  -2   8  22       35.17       46.50      9.60 o 
  -1   8  22        4.34        0.45      8.65 o 
   0   8  22      153.05      135.43     15.90 o 
   1   8  22        2.50        7.44     17.35 o 
   2   8  22       11.21       26.03     19.83 o 
  -3   9  22      482.23      563.33     87.98 o 
  -2   9  22       48.94       37.67     12.24 o 
  -1   9  22       88.04      104.29     24.58 o 
   0   9  22      122.34      116.11     19.41 o 
   1   9  22        2.63       -4.96     13.63 o 
  -3  10  22        2.96       19.37     13.26 o 
  -2  10  22      236.32      273.91     47.35 o 
  -1  10  22        5.32        3.72      8.25 o 
   0  10  22        4.25        9.92      8.92 o 
   1  10  22        2.00       11.16     16.11 o 
  -2  11  22        5.00       -3.72      8.92 o 
  -1  11  22       10.54       17.60     12.38 o 
   0  11  22        8.74        9.92     19.21 o 
  -1  12  22       22.37       34.86     13.30 o 
  -4   1  23       55.26       95.96     16.75 o 
  -3   1  23      142.43      134.09     16.02 o 
  -2   1  23      183.58      200.53     17.29 o 
  -1   1  23       13.16        8.48      3.22 o 
   0   1  23        0.95        4.47      8.98 o 
   1   1  23        3.10        2.41     11.45 o 
   2   1  23       33.70       88.01     26.29 o 
  -4   2  23      333.48      356.28     48.59 o 
  -3   2  23      186.55      198.71     21.27 o 
  -2   2  23        2.21        5.58      4.80 o 
  -1   2  23       12.11        4.79      5.42 o 
   0   2  23       80.74      101.92     16.95 o 
   1   2  23       63.06       59.74     12.28 o 
   2   2  23        0.73        2.48     13.63 o 
  -4   3  23        6.56       -6.74      9.45 o 
  -3   3  23        5.40        4.49      6.80 o 
  -2   3  23        0.87       -0.14      5.19 o 
  -1   3  23       86.68      100.20     10.85 o 
   0   3  23      154.83      148.96     16.01 o 
   1   3  23       12.29       11.70      8.41 o 
   2   3  23        8.92        6.20     16.11 o 
  -4   4  23        3.01       -7.44      7.88 o 
  -3   4  23       37.55       40.59     10.04 o 
  -2   4  23        2.99        2.16      7.51 o 
  -1   4  23       40.20       53.57     10.17 o 
   0   4  23       23.06       21.08      6.64 o 
   1   4  23        1.64       -6.88      7.61 o 
   2   4  23       57.17       40.90     19.83 o 
  -4   5  23      115.23      111.04     18.56 o 
  -3   5  23        1.29       -0.86     10.27 o 
  -2   5  23      242.42      257.95     28.33 o 
  -1   5  23        9.96       14.97      7.18 o 
   0   5  23      271.53      295.17     31.36 o 
   1   5  23       17.47        6.10      9.57 o 
   2   5  23       47.70       84.29     32.23 o 
  -4   6  23        0.01       -0.92      9.03 o 
  -3   6  23        0.67       -7.34      7.34 o 
  -2   6  23        1.70        4.31      4.99 o 
  -1   6  23        5.84       14.76      8.77 o 
   0   6  23       85.81       99.19     14.32 o 
   1   6  23        0.62        4.96     11.63 o 
   2   6  23        6.49        8.68     17.35 o 
  -3   7  23        6.08       -8.21      8.21 o 
  -2   7  23       83.86       84.07     18.55 o 
  -1   7  23        1.18       -6.08      9.08 o 
   0   7  23       77.50      106.81     20.29 o 
   1   7  23       46.26       19.03     14.82 o 
   2   7  23        0.52      -16.11     16.11 o 
  -3   8  23       48.99       72.00     14.37 o 
  -2   8  23       54.01       39.70     12.63 o 
  -1   8  23      284.82      288.45     49.15 o 
   0   8  23      179.69      196.52     35.09 o 
   1   8  23      361.11      333.43     66.93 o 
  -3   9  23       17.21        7.04     14.80 o 
  -2   9  23       12.92        5.14     10.07 o 
  -1   9  23      131.24      129.28     26.97 o 
   0   9  23      216.62      190.45     33.17 o 
   1   9  23       63.16       74.37     24.79 o 
  -2  10  23        2.95       15.86     16.13 o 
  -1  10  23        7.56       22.18     11.63 o 
   0  10  23        9.66        0.41     12.40 o 
  -4   0  24       55.48       29.02     21.32 o 
  -3   0  24      486.11      569.81    108.00 o 
  -2   0  24      190.77      234.43     33.63 o 
  -1   0  24        3.23        5.84      3.67 o 
   0   0  24        7.23      -22.31     23.55 o 
   1   0  24        0.02       17.35     23.55 o 
  -4   1  24      118.55      127.57     21.75 o 
  -3   1  24        9.83       10.50      7.50 o 
  -2   1  24      145.19      173.72     19.29 o 
  -1   1  24        4.67        1.32      5.82 o 
   0   1  24       13.15       10.54     40.28 o 
   1   1  24        0.15        3.72     11.81 o 
   2   1  24       24.34      -14.87     16.11 o 
  -4   2  24       53.96       44.39     13.43 o 
  -3   2  24        0.14        0.73      7.70 o 
  -2   2  24       29.18       35.26      8.41 o 
  -1   2  24       25.99       14.87      7.33 o 
   0   2  24       83.23       90.10     18.18 o 
   1   2  24        6.55        8.84     16.11 o 
   2   2  24       22.86       12.40     18.59 o 
  -4   3  24       30.07       39.51     14.46 o 
  -3   3  24       23.87       39.24     10.51 o 
  -2   3  24       30.25       30.43      7.87 o 
  -1   3  24       53.51       45.98     13.17 o 
   0   3  24        6.15        2.05     11.00 o 
   1   3  24       11.55        7.39     10.93 o 
   2   3  24        6.00        9.92     13.63 o 
  -3   4  24        9.42        8.22      7.16 o 
  -2   4  24        1.07       -6.90     19.74 o 
  -1   4  24      233.12      243.43     30.37 o 
   0   4  24       26.92       26.65     13.15 o 
   1   4  24       36.10       34.71     14.28 o 
   2   4  24        3.69       19.83     16.11 o 
  -3   5  24       39.12       37.16     11.93 o 
  -2   5  24       11.41       17.85     16.24 o 
  -1   5  24       10.35       14.19      6.47 o 
   0   5  24        6.72       15.26     12.69 o 
   1   5  24       67.28       89.89     22.34 o 
  -3   6  24      260.87      240.47     42.26 o 
  -2   6  24       41.63       29.34     16.26 o 
  -1   6  24      205.99      204.51     37.01 o 
   0   6  24       28.63       23.07     17.57 o 
   1   6  24       25.94       22.31     22.31 o 
  -3   7  24       28.07       -2.06     14.33 o 
  -2   7  24       57.83       59.17     16.87 o 
  -1   7  24       10.58        1.03     10.18 o 
   0   7  24      325.59      341.30     67.38 o 
   1   7  24       98.68      117.76     32.23 o 
  -2   8  24       25.62       29.48     11.58 o 
  -1   8  24        4.75        0.39     13.24 o 
   0   8  24      185.68      169.38     32.65 o 
  -1   9  24      119.24      102.45     23.90 o 
  -3   1  25        2.62        7.99      7.79 o 
  -2   1  25       26.79       18.61      9.34 o 
  -1   1  25      284.41      296.58     59.69 o 
   0   1  25        0.06      -14.25     14.25 o 
   1   1  25        9.52       -5.63     11.29 o 
  -3   2  25       69.22       81.85     19.10 o 
  -2   2  25       40.42       37.35     11.59 o 
  -1   2  25       16.27        6.63     12.51 o 
   0   2  25        1.57       15.80     14.87 o 
   1   2  25       19.20        6.87     11.00 o 
  -3   3  25        3.80        6.42     11.34 o 
  -2   3  25       21.41       29.82     10.41 o 
  -1   3  25       17.34       17.13     14.28 o 
   0   3  25      118.59      105.38     26.63 o 
   1   3  25        2.62      -16.54     18.59 o 
  -3   4  25       37.20       20.30     12.13 o 
  -2   4  25       22.72       13.22      9.32 o 
  -1   4  25        3.75       -7.10     14.82 o 
   0   4  25       10.78       17.52     12.80 o 
   1   4  25        1.41       13.63     14.87 o 
  -3   5  25       58.50       54.04     19.17 o 
  -2   5  25       94.31      102.02     20.95 o 
  -1   5  25      276.37      322.21     65.29 o 
   0   5  25       48.91       50.10     17.20 o 
  -2   6  25        0.34       -0.07      7.78 o 
  -1   6  25       74.28       75.19     20.25 o 
   0   6  25      124.77      110.79     25.45 o 
  -1   7  25        8.08       17.35     18.59 o 
  -2   0  26        0.13       -4.96     24.79 o 
  -1   0  26        2.76       57.02     30.99 o 
   0   0  26      199.58      140.07     49.58 o 
  -2   1  26        2.27       32.32     21.20 o 
  -1   1  26        3.84      -16.06     16.06 o 
   0   1  26        0.98        2.01     25.41 o 
  -2   2  26       34.11       28.51     27.17 o 
  -1   2  26       80.29       80.87     25.37 o 
   0   2  26        8.85       30.31     19.04 o 
  -2   3  26       62.24       62.79     25.24 o 
  -1   3  26       36.26       28.83     21.08 o 
   0   3  26       32.02       -3.29     21.69 o 
  -2   4  26       90.39      108.76     33.63 o 
  -1   4  26        0.42       12.81     29.75 o 
                                                 
